# Supplementary material for: Metatranscriptomic exploration of microbial functioning in clouds
Source: Sci Rep. 2019 Mar 13;9:4383. doi: 10.1038/s41598-019-41032-4 (PMC6416334; doi:10.1038/s41598-019-41032-4)
Supplement: Supplementary file 2 — Table S2 [file 41598_2019_41032_MOESM2_ESM.xlsx]

## Sheet: Feuil1
Table S2: Number of sequences associated with GO terms in MG and MT datasets
GO number	GO term	CLOUD1_MG	CLOUD1_MT	CLOUD2_MG	CLOUD2_MT	CLOUD3_MG	CLOUD3_MT	Salinity0_MG	Salinity0_MT	Salinity33_MG	Salinity33_MT	Biogas_MG	Biogas_MT	Crop1_MG	Crop1_MT	Crop2_MG	Crop2_MT	Crop3_MG	Crop3_MT	GUT1_MG	GUT1_MT	GUT2_MG	GUT2_MT	AMAZON1_MG	AMAZON1_MT	AMAZON2_MG	AMAZON2_MT	AMD1_MG	AMD1_MT	AMD2_MG	AMD2_MT	AMD3_MG	AMD3_MT	AMD4_MG	AMD4_MT
GO:0006075	(1->3)-beta-D-glucan biosynthetic process	92	290	74	91	82	140	0	0	0	0	0	0	0	2	0	0	0	0	0	0	0	0	1	0	0	0	0	0	0	0	0	0	0	0
GO:0044571	[2Fe-2S] cluster assembly	0	1	0	8	0	61	45	0	49	3	44	3	22	22	21	39	26	30	37	10	71	5	40	26	47	101	12	18	2	114	23	14	65	236
GO:0003843	1,3-beta-D-glucan synthase activity	93	290	74	91	85	146	0	0	0	0	0	0	0	2	0	0	0	0	0	0	0	0	1	0	0	0	0	0	0	0	0	0	0	0
GO:0000148	1,3-beta-D-glucan synthase complex	92	291	74	92	82	140	0	0	0	0	0	0	0	2	0	0	0	0	0	0	0	0	1	0	0	0	0	0	0	0	0	0	0	0
GO:0052865	1-deoxy-D-xylulose 5-phosphate biosynthetic process	1	0	9	0	0	0	250	0	198	43	175	4	51	43	55	75	54	48	225	33	270	20	150	79	112	51	31	40	4	53	117	23	117	33
GO:0008661	1-deoxy-D-xylulose-5-phosphate synthase activity	1	0	10	0	0	0	283	0	215	43	179	4	56	47	59	77	58	53	237	38	281	21	175	79	126	56	32	41	4	67	121	23	120	33
GO:0051537	2 iron, 2 sulfur cluster binding	141	185	182	157	153	257	869	54	1424	47	354	60	539	471	577	899	612	505	404	251	396	134	717	1989	847	511	152	165	182	492	569	130	648	585
GO:0008671	2-dehydro-3-deoxygalactonokinase activity	0	0	0	0	0	0	6	0	26	0	1	0	0	3	1	4	3	6	1	0	2	0	8	0	4	0	0	0	0	0	0	0	1	0
GO:0051538	3 iron, 4 sulfur cluster binding	13	65	4	90	4	169	121	1	128	0	145	22	44	47	68	79	62	62	110	118	124	43	158	29	111	55	35	25	34	140	177	14	163	238
GO:0008686	3,4-dihydroxy-2-butanone-4-phosphate synthase activity	9	46	5	199	6	35	102	32	109	4	43	11	65	46	55	99	57	50	104	35	85	29	143	104	81	37	31	33	13	29	105	15	94	41
GO:0004115	3',5'-cyclic-AMP phosphodiesterase activity	15	6	9	0	3	5	22	0	33	299	4	0	9	9	4	15	7	8	0	0	0	0	10	3	12	4	3	0	0	0	0	0	0	0
GO:0008408	3'-5' exonuclease activity	463	111	584	26	385	61	1408	7	1476	16	1864	27	368	342	399	706	489	397	883	280	1313	180	1498	381	1360	179	296	47	261	77	1344	29	920	32
GO:0000175	3'-5'-exoribonuclease activity	20	64	18	27	20	59	265	8	325	1	220	18	96	82	88	109	90	96	217	96	228	73	294	297	148	230	54	51	14	99	150	41	148	76
GO:0003854	3-beta-hydroxy-delta5-steroid dehydrogenase activity	60	76	111	96	44	157	8	0	10	1	4	0	4	3	6	11	4	4	6	0	3	0	12	4	9	2	0	0	4	0	10	0	1	0
GO:0008676	3-deoxy-8-phosphooctulonate synthase activity	0	0	0	0	0	0	44	0	111	0	8	0	13	19	23	29	18	21	33	11	40	3	90	18	49	16	12	6	1	12	57	1	42	9
GO:0003857	3-hydroxyacyl-CoA dehydrogenase activity	29	9	15	14	40	5	314	2	474	28	46	19	157	145	173	287	179	169	30	219	48	52	273	139	276	129	31	14	77	75	167	16	162	42
GO:0004316	3-oxoacyl-[acyl-carrier-protein] reductase (NADPH) activity	3	0	3	1	0	1	155	2	194	3	113	19	85	89	90	165	130	83	93	45	73	15	167	74	121	41	14	75	4	35	35	35	76	36
GO:0051539	4 iron, 4 sulfur cluster binding	314	602	360	436	268	319	3063	21	3267	54	3169	403	1356	1335	1448	2372	1605	1489	3372	1761	3421	2095	2647	2046	2556	1110	791	641	626	1470	3003	459	3000	1306
GO:0051745	4-hydroxy-3-methylbut-2-en-1-yl diphosphate reductase activity	4	0	0	0	0	0	145	0	99	0	148	23	43	42	53	72	56	52	106	121	131	40	127	22	76	29	21	17	6	117	57	14	69	227
GO:0008839	4-hydroxy-tetrahydrodipicolinate reductase	7	0	0	0	0	0	87	0	78	0	115	10	25	17	31	53	42	35	92	33	84	51	87	18	57	16	20	3	25	11	80	18	82	7
GO:0008703	5-amino-6-(5-phosphoribosylamino)uracil reductase activity	9	0	18	10	10	1	87	2	94	0	43	3	126	129	137	210	143	107	109	21	115	10	133	446	79	11	17	8	14	7	65	2	62	3
GO:0006015	5-phosphoribose 1-diphosphate biosynthetic process	2	0	0	0	6	0	86	1	144	2	192	6	47	42	43	78	62	51	86	50	97	35	126	41	78	80	21	129	7	42	94	16	111	30
GO:0008097	5S rRNA binding	11	38	18	29	24	16	71	0	91	1	57	7	18	11	18	27	16	26	30	66	26	11	79	115	56	144	12	36	3	41	45	7	62	21
GO:0003984	acetolactate synthase activity	27	148	31	74	19	78	269	0	310	1	203	12	94	97	106	149	109	92	209	39	208	53	312	115	200	155	55	50	6	105	112	120	151	182
GO:0003989	acetyl-CoA carboxylase activity	52	32	40	15	134	16	200	0	343	0	113	6	101	104	91	178	176	111	91	11	111	22	298	104	168	69	70	65	15	68	145	19	167	79
GO:0006084	acetyl-CoA metabolic process	3	24	1	13	0	2	23	1	23	0	48	69	21	24	19	32	33	19	162	169	142	48	2	0	48	9	2	1	1	0	1	0	9	1
GO:0003993	acid phosphatase activity	171	225	159	65	206	296	22	0	43	0	51	5	36	31	35	67	40	41	203	25	142	18	46	28	48	20	1	0	0	6	7	1	8	0
GO:0003779	actin binding	336	314	343	76	352	117	6	0	22	2	2	2	1	0	3	2	1	5	1	3	4	0	30	52	6	61	0	1	0	0	0	0	6	0
GO:0030479	actin cortical patch	24	55	10	21	11	23	5	0	6	0	0	1	0	0	0	0	0	0	0	0	0	0	11	15	4	11	0	0	0	0	0	0	0	0
GO:0051666	actin cortical patch localization	5	9	4	4	8	1	2	0	2	0	0	0	0	0	0	0	0	0	0	0	0	0	4	4	3	3	0	0	0	0	0	0	0	0
GO:0051764	actin crosslink formation	1	0	0	0	0	1	1	0	2	0	0	0	0	0	0	0	0	0	0	0	0	0	2	1	0	1	0	0	0	0	0	0	0	0
GO:0030036	actin cytoskeleton organization	142	77	245	66	117	49	5	0	9	0	1	0	0	0	1	1	0	2	0	0	0	0	12	13	5	7	0	0	0	0	0	0	0	0
GO:0032432	actin filament bundle	1	2	1	12	2	1	1	0	1	0	0	0	0	0	0	0	0	0	0	0	0	0	2	2	0	4	0	0	0	0	0	0	0	0
GO:0051017	actin filament bundle assembly	2	0	0	0	1	4	1	0	1	0	0	0	0	0	0	0	0	0	0	0	0	0	1	1	0	1	0	0	0	0	0	0	0	0
GO:0005826	actomyosin contractile ring	8	5	3	2	6	2	2	0	3	0	0	0	0	0	0	0	0	0	0	0	0	0	1	10	0	4	0	0	0	0	0	0	0	0
GO:0003995	acyl-CoA dehydrogenase activity	269	837	250	308	993	221	858	2	1541	24	84	31	533	466	518	993	701	593	159	520	151	213	651	748	683	264	79	16	109	170	311	19	210	12
GO:0004013	adenosylhomocysteinase activity	13	13	13	35	9	9	194	0	224	2	42	2	72	70	75	102	87	70	36	27	37	18	211	179	116	151	48	65	34	55	163	89	153	80
GO:0004014	adenosylmethionine decarboxylase activity	18	8	22	3	10	5	18	0	27	0	29	5	2	7	8	10	10	4	7	1	7	1	55	7	23	13	20	94	38	60	91	44	37	72
GO:0000774	adenyl-nucleotide exchange factor activity	16	4	4	3	6	12	69	0	67	0	77	7	12	19	25	34	20	17	62	360	70	50	82	22	42	53	7	5	9	16	56	0	38	21
GO:0019646	aerobic electron transport chain	95	46	145	20	95	8	137	2	192	4	3	0	49	46	53	64	34	46	2	5	0	2	123	188	73	127	11	12	4	97	88	103	111	17
GO:0009060	aerobic respiration	407	301	534	172	482	129	407	6	466	8	12	1	225	201	220	289	198	206	0	7	1	1	299	764	352	362	78	220	61	1042	434	726	410	2569
GO:0016832	aldehyde-lyase activity	47	138	38	140	13	38	125	1	98	6	206	15	167	172	132	253	132	127	193	375	229	242	91	37	91	54	122	123	28	36	277	105	295	189
GO:0042121	alginic acid biosynthetic process	0	0	0	0	0	0	49	77	39	7	172	0	28	24	44	61	33	43	211	19	262	13	22	115	43	6	7	0	0	0	0	0	9	0
GO:0004556	alpha-amylase activity	57	418	93	220	44	213	52	0	15	0	149	11	14	14	15	21	22	17	59	45	43	22	4	6	12	3	6	2	0	0	20	1	21	6
GO:0004559	alpha-mannosidase activity	79	13	80	35	36	3	15	1	10	0	33	2	39	45	41	53	37	34	124	19	208	8	25	3	12	1	2	0	7	0	31	0	14	0
GO:0004044	amidophosphoribosyltransferase activity	33	27	9	13	19	15	133	1	180	5	85	6	59	59	56	88	74	62	147	30	148	51	181	35	84	25	44	20	27	42	139	13	108	102
GO:0016597	amino acid binding	121	218	106	154	58	47	1345	6	1132	49	909	40	431	380	447	718	522	474	1002	307	1135	319	1149	217	979	298	207	123	83	177	749	113	878	214
GO:0003333	amino acid transmembrane transport	803	583	695	717	509	440	507	2	248	4	148	9	377	336	332	672	451	427	291	91	276	60	141	37	342	67	144	34	333	330	1030	31	438	41
GO:0015171	amino acid transmembrane transporter activity	801	583	693	718	509	440	450	1	137	2	36	3	336	312	310	632	423	403	204	70	160	49	54	21	297	60	137	34	332	325	978	31	430	41
GO:0006865	amino acid transport	373	374	299	580	228	245	224	2	243	6	238	46	152	134	132	302	175	207	239	96	218	57	215	84	336	247	21	12	14	514	96	42	128	8
GO:0002161	aminoacyl-tRNA editing activity	225	37	205	22	218	123	1253	16	1071	13	1054	39	413	386	395	636	450	416	917	257	1151	193	1118	194	799	164	347	42	282	76	1338	19	939	85
GO:0004812	aminoacyl-tRNA ligase activity	958	190	839	119	649	221	4741	103	4644	61	4794	165	1414	1398	1426	2391	1732	1587	3930	1370	4766	1048	4656	1307	3014	881	1379	348	1352	529	6048	255	3740	428
GO:0004177	aminopeptidase activity	223	133	123	136	194	53	1031	7	1065	43	673	24	370	344	411	755	527	492	606	437	827	203	825	2188	676	194	134	38	124	116	387	33	388	88
GO:0072488	ammonium transmembrane transport	54	671	58	85	69	26	194	1	373	3	13	1	96	68	75	133	105	85	114	10	96	9	290	254	150	190	43	13	18	33	173	21	194	60
GO:0008519	ammonium transmembrane transporter activity	54	671	58	85	69	26	194	1	374	3	14	1	96	69	75	133	106	85	115	10	96	9	290	254	152	191	43	13	18	33	173	21	194	60
GO:0015696	ammonium transport	54	671	58	85	69	26	194	1	374	3	14	1	96	69	75	133	106	85	115	10	96	9	290	254	152	191	43	13	18	33	173	21	194	60
GO:0031225	anchored component of membrane	18	2864	17	55	15	54	0	0	0	0	0	0	0	0	0	0	0	0	0	0	0	0	0	1	0	0	0	0	0	0	0	0	0	0
GO:0016209	antioxidant activity	30	433	50	43	34	15	313	5	340	5	201	41	235	190	219	389	266	250	286	429	273	93	309	186	295	231	95	69	109	253	399	24	328	208
GO:0015297	antiporter activity	90	54	45	15	71	43	221	1	496	13	764	12	88	99	131	263	134	167	1852	313	1955	156	314	128	197	25	42	3	8	1	75	5	224	10
GO:0006526	arginine biosynthetic process	66	100	99	30	67	18	1150	7	1123	7	539	26	416	355	388	739	575	477	980	538	1011	506	1221	636	807	256	249	198	60	170	635	133	899	257
GO:0006525	arginine metabolic process	53	23	16	5	11	7	166	1	162	0	119	13	117	108	97	217	143	164	162	339	166	338	161	77	121	48	44	67	24	41	124	33	183	50
GO:0004055	argininosuccinate synthase activity	36	37	16	9	30	12	147	2	146	1	57	5	59	54	55	84	66	52	92	41	117	47	125	326	124	40	51	33	16	24	96	22	140	37
GO:0009073	aromatic amino acid family biosynthetic process	126	162	127	50	124	29	1072	24	1107	12	755	16	345	349	342	635	460	403	801	184	861	115	1281	290	736	209	183	110	112	78	556	57	689	134
GO:0019439	aromatic compound catabolic process	10	1	2	0	7	3	118	41	510	26	8	0	93	83	100	154	109	99	23	3	15	2	164	1183	178	83	9	10	1	14	14	4	35	18
GO:0030437	ascospore formation	6	47	7	7	7	12	0	0	1	0	2	0	1	0	0	0	0	0	0	0	0	0	5	2	1	3	0	0	0	0	0	0	0	0
GO:0006529	asparagine biosynthetic process	24	8	56	9	41	14	128	0	180	5	144	4	194	172	165	382	247	187	211	40	256	65	165	149	129	33	45	11	15	7	136	6	156	5
GO:0004066	asparagine synthase (glutamine-hydrolyzing) activity	24	8	56	9	41	14	128	0	177	5	66	2	194	171	166	383	247	187	152	23	182	53	166	154	132	33	45	11	15	7	136	6	156	5
GO:0004072	aspartate kinase activity	25	88	16	15	10	26	258	0	191	0	154	2	58	57	54	101	68	64	169	55	209	119	200	39	122	91	26	25	0	20	81	23	116	20
GO:0004190	aspartic-type endopeptidase activity	926	3308	1092	2175	554	1148	81	0	133	3	179	6	57	37	43	88	53	90	117	89	156	36	86	44	77	60	20	12	24	46	219	3	162	14
GO:0005524	ATP binding	15051	15648	15217	13057	11840	7861	32527	333	32835	755	39741	1722	15459	14512	15660	28336	19863	18323	34354	32668	40095	8919	30970	14267	25883	10261	7898	4100	5882	7112	31736	4651	29161	6633
GO:0006754	ATP biosynthetic process	119	587	49	507	67	423	678	3	850	15	553	92	188	188	194	308	233	219	765	558	820	463	838	1516	416	946	194	416	144	331	827	348	696	451
GO:0015991	ATP hydrolysis coupled proton transport	191	510	343	1020	253	184	388	4	534	8	488	75	138	135	127	184	129	145	610	446	647	486	437	1005	238	637	151	179	91	158	598	199	381	214
GO:0046034	ATP metabolic process	50	174	87	634	72	134	374	3	515	6	313	49	127	127	130	169	127	136	468	335	522	231	402	823	212	492	127	164	67	137	372	185	314	203
GO:0042773	ATP synthesis coupled electron transport	257	60	321	29	352	29	958	5	754	3	154	31	348	286	317	610	375	430	285	51	220	50	745	387	642	350	199	189	265	516	1037	148	698	205
GO:0015986	ATP synthesis coupled proton transport	126	397	189	205	183	138	778	3	941	14	475	59	208	192	211	328	242	225	700	521	719	237	911	1770	483	1208	139	457	33	326	377	437	535	506
GO:0016887	ATPase activity	2570	3493	2640	3553	1917	2065	5643	53	5887	177	7553	358	3239	3114	3429	6090	4312	3844	6679	2281	8560	1367	5257	2721	4428	1615	912	433	841	956	3749	649	4142	702
GO:0042626	ATPase activity, coupled to transmembrane movement of substances	1313	1888	1652	972	1013	1395	871	9	958	49	1561	32	483	462	527	863	603	615	1505	371	2121	155	872	413	672	180	92	37	87	61	407	46	556	28
GO:0043190	ATP-binding cassette (ABC) transporter complex	4	2	3	1	4	0	908	10	1251	37	961	163	707	636	760	1386	891	792	731	340	794	646	1027	1032	1010	331	123	182	67	173	661	408	736	224
GO:0004003	ATP-dependent DNA helicase activity	256	62	202	47	211	19	1326	30	1003	22	1928	34	374	335	394	669	505	408	1546	428	1820	188	934	118	844	82	201	81	121	40	1077	19	1144	60
GO:0008026	ATP-dependent helicase activity	527	127	509	84	394	60	391	0	273	8	401	8	106	95	120	186	130	131	469	209	389	73	175	51	220	27	46	8	62	2	254	6	238	8
GO:0004176	ATP-dependent peptidase activity	58	114	77	73	33	76	298	2	487	5	547	34	234	225	237	432	320	254	304	278	378	118	472	299	374	288	144	82	107	334	631	204	443	142
GO:0006914	autophagy	156	341	212	65	133	21	4	0	3	0	1	0	0	1	0	0	1	0	0	1	0	0	7	12	7	14	0	0	0	0	0	0	0	0
GO:0009288	bacterial-type flagellum	6	0	2	0	0	0	309	2	576	20	684	184	57	56	90	127	75	92	168	2062	469	610	499	841	438	1324	164	198	14	449	567	59	796	585
GO:0044780	bacterial-type flagellum assembly	10	1	8	10	0	0	141	1	247	3	371	27	41	21	61	77	41	42	111	308	203	89	215	217	176	308	78	58	4	42	360	4	429	73
GO:0009425	bacterial-type flagellum basal body	2	0	0	4	0	0	227	5	371	17	403	42	39	45	69	110	56	64	92	143	213	66	364	435	315	846	141	53	40	95	463	22	594	81
GO:0009420	bacterial-type flagellum filament	1	0	1	0	0	0	50	0	143	4	127	106	3	2	10	14	7	12	17	1657	114	459	104	303	50	405	11	115	0	311	39	23	54	418
GO:0009424	bacterial-type flagellum hook	2	1	8	10	0	0	48	0	106	2	231	36	16	9	14	17	16	10	44	236	141	93	117	114	92	140	25	35	2	40	153	15	205	53
GO:0044781	bacterial-type flagellum organization	0	0	0	0	0	0	91	2	105	4	196	19	15	9	27	35	20	24	40	74	58	26	94	151	138	251	45	49	6	33	164	13	201	48
GO:0071973	bacterial-type flagellum-dependent cell motility	5	0	10	4	0	0	320	3	601	20	702	181	59	63	94	137	82	104	159	2004	468	643	549	783	436	1468	183	182	47	446	589	49	866	557
GO:0006284	base-excision repair	155	223	144	59	66	44	374	3	347	18	359	8	193	176	197	363	244	225	265	60	315	39	451	78	296	27	80	12	79	26	358	11	360	20
GO:0004565	beta-galactosidase activity	154	30	114	10	55	0	113	0	77	0	280	5	76	61	68	80	59	70	1080	79	852	71	85	22	69	6	3	0	2	0	54	0	39	0
GO:0009341	beta-galactosidase complex	13	5	2	0	0	0	109	0	68	0	234	2	42	31	40	33	27	44	953	69	785	61	76	20	53	2	2	0	1	0	25	0	28	0
GO:0033817	beta-ketoacyl-acyl-carrier-protein synthase II activity	0	0	0	0	1	0	112	3	147	4	93	6	73	80	62	136	102	73	113	80	104	32	109	93	82	138	29	67	2	89	58	97	94	108
GO:0030655	beta-lactam antibiotic catabolic process	1	0	1	0	1	0	2	0	4	0	1	0	4	2	8	9	2	8	15	16	4	5	0	63	3	133	0	6	16	0	0	0	1	0
GO:0008800	beta-lactamase activity	2	0	1	2	1	0	35	0	50	1	25	1	30	21	33	63	25	43	47	34	24	7	14	71	38	141	3	6	17	7	10	0	26	1
GO:0009058	biosynthetic process	798	1571	949	637	769	299	3664	711	3529	421	3249	217	1350	1316	1557	2618	1804	1594	3174	1198	3407	1291	3587	1990	2677	625	615	323	459	603	2706	165	2736	445
GO:0004075	biotin carboxylase activity	220	74	158	103	211	25	273	2	540	18	81	8	179	150	193	317	205	175	120	43	101	37	373	134	225	67	63	16	2	18	206	9	202	29
GO:0009082	branched-chain amino acid biosynthetic process	167	256	133	261	109	118	1354	8	1443	22	801	70	399	386	421	646	455	390	810	201	897	257	1365	416	875	429	262	156	22	261	677	229	903	447
GO:0005509	calcium ion binding	639	959	870	803	655	326	648	7	1960	44	380	19	543	452	577	1015	598	1411	276	100	265	94	1097	3535	739	602	23	12	0	25	66	16	119	25
GO:0070588	calcium ion transmembrane transport	160	304	116	251	107	174	6	0	10	0	187	4	0	1	2	6	4	2	108	41	121	23	8	10	4	9	0	0	0	0	1	0	0	0
GO:0006816	calcium ion transport	157	298	105	250	103	175	13	0	16	0	42	1	19	17	21	36	24	31	2	0	4	7	13	18	12	8	0	0	0	0	0	0	0	0
GO:0004088	carbamoyl-phosphate synthase (glutamine-hydrolyzing) activity	85	318	83	169	62	23	481	1	478	7	215	6	173	152	147	298	245	165	474	127	457	78	536	210	289	118	83	55	20	33	257	41	329	64
GO:0030246	carbohydrate binding	575	778	669	523	476	331	1281	4	1246	14	2348	151	1108	1083	1076	1992	1300	1209	3739	756	3614	775	1005	369	873	320	184	84	177	150	968	61	863	77
GO:0016051	carbohydrate biosynthetic process	2	0	1	0	0	0	172	1	133	2	65	2	32	37	43	70	50	40	192	45	162	105	132	149	111	42	38	39	3	24	58	81	151	34
GO:0005975	carbohydrate metabolic process	3681	10560	4352	4222	3472	2944	5228	43	4641	112	8835	405	3506	3404	3477	5759	4084	3587	15710	5704	15890	2946	4313	1770	3512	949	1004	679	535	650	4298	597	4286	903
GO:0046835	carbohydrate phosphorylation	149	222	113	77	94	69	62	0	56	0	92	0	16	21	24	37	29	29	119	175	121	21	23	5	31	3	0	0	0	0	4	0	1	1
GO:0008643	carbohydrate transport	184	438	205	203	106	144	225	2	311	6	652	90	153	128	150	239	180	189	581	393	802	219	400	99	236	85	34	9	42	107	133	14	158	91
GO:0015977	carbon fixation	0	0	0	0	0	0	177	0	145	6	9	2	39	34	42	61	52	41	4	9	7	1	126	230	106	296	115	548	25	43	168	927	509	523
GO:0018492	carbon-monoxide dehydrogenase (acceptor) activity	1	0	0	0	0	0	44	1	56	0	27	119	84	95	79	152	112	107	40	44	50	43	36	38	56	17	13	0	1	179	16	14	37	1
GO:0043885	carbon-monoxide dehydrogenase (ferredoxin) activity	0	0	0	0	0	0	1	0	0	0	2	66	0	0	0	0	0	0	0	0	0	0	0	0	1	0	0	0	0	0	0	0	0	0
GO:0016884	carbon-nitrogen ligase activity, with glutamine as amido-N-donor	411	49	263	106	191	51	522	10	582	3	323	25	323	311	327	640	450	379	175	42	232	129	537	449	462	95	123	62	69	57	611	24	447	63
GO:0019752	carboxylic acid metabolic process	225	989	157	430	317	276	569	1	680	16	240	63	247	254	241	430	311	279	310	325	369	157	527	275	410	209	102	74	85	213	430	36	400	89
GO:0016831	carboxy-lyase activity	182	464	149	114	196	77	791	3	821	21	386	22	461	381	400	731	547	444	564	570	490	211	798	218	661	254	213	208	200	225	790	151	785	235
GO:0004180	carboxypeptidase activity	122	99	158	25	164	69	482	6	534	10	583	10	251	232	235	440	264	243	394	79	496	227	373	78	295	61	37	12	34	44	250	10	278	20
GO:0004096	catalase activity	70	401	51	305	15	178	200	2	180	9	21	3	76	72	84	97	69	55	30	14	30	24	188	193	63	42	15	5	8	36	23	7	38	2
GO:0003824	catalytic activity	9187	16363	8877	11405	6746	5696	29301	286	33431	838	25397	1533	16288	15545	16812	29415	20648	17349	30612	13377	31023	7860	28241	13473	23229	6887	5263	2999	5037	5955	21683	2291	19951	6219
GO:0043169	cation binding	304	958	362	617	166	371	214	0	72	0	367	34	88	97	87	166	98	86	339	149	368	138	133	76	103	23	41	18	17	12	112	21	165	7
GO:0098655	cation transmembrane transport	218	612	167	280	189	438	0	0	0	0	0	0	1	0	0	1	3	1	0	0	0	0	0	0	0	0	0	0	0	0	0	0	0	0
GO:0008324	cation transmembrane transporter activity	218	416	135	207	176	101	582	1	745	3	1151	18	336	333	309	656	414	414	1423	310	1260	219	601	244	512	114	193	71	65	64	337	17	615	49
GO:0006812	cation transport	569	906	421	352	401	644	801	2	774	8	1357	25	519	509	474	925	632	592	1541	309	1533	329	576	139	778	195	298	87	184	80	1088	43	1176	65
GO:0019829	cation-transporting ATPase activity	43	253	62	91	31	350	247	1	145	5	393	11	137	125	118	199	164	141	486	124	608	164	84	32	229	74	96	14	70	35	445	11	354	23
GO:0030014	CCR4-NOT complex	0	0	0	1	0	193	0	0	2	0	1	1	0	0	1	0	1	0	0	0	0	0	1	1	0	0	0	0	0	0	0	0	0	0
GO:0005623	cell	396	776	392	382	251	383	0	0	0	0	0	0	0	0	0	0	0	0	0	0	0	0	0	0	0	0	0	0	0	0	0	0	0	0
GO:0007155	cell adhesion	7	3	20	4	3	14	102	6	375	5	210	43	79	72	80	188	117	354	75	208	171	90	207	505	110	106	8	20	1	16	46	14	76	34
GO:0007154	cell communication	2	0	3	0	1	3	105	1	219	4	27	0	97	77	114	224	127	280	6	3	7	7	157	122	124	113	5	0	0	0	6	0	2	1
GO:0007049	cell cycle	277	91	150	144	223	13	2384	15	1991	27	2387	138	538	508	639	1120	790	670	1774	889	2158	530	2003	1023	1583	435	397	158	159	361	1739	138	2037	193
GO:0051301	cell division	216	150	145	111	207	69	2905	34	2420	47	2794	152	679	633	766	1377	1002	862	2172	1019	2678	650	2561	1431	1909	540	476	198	188	475	1915	184	2262	374
GO:0009279	cell outer membrane	54	3	27	27	46	1	1592	24	2978	247	449	54	430	372	544	904	561	576	2375	976	1751	253	1601	1449	1457	593	147	147	31	257	832	214	1652	142
GO:0045454	cell redox homeostasis	219	824	196	410	124	342	695	7	852	6	696	83	338	323	332	594	409	382	543	950	518	206	752	671	646	288	193	115	167	281	710	77	783	171
GO:0016998	cell wall macromolecule catabolic process	25	0	26	8	11	1	108	0	88	1	45	2	13	8	9	26	15	18	139	44	169	98	44	4	174	16	9	0	0	0	32	5	48	4
GO:0071555	cell wall organization	120	16	80	19	147	15	1773	22	1452	26	1690	43	458	409	516	971	683	567	1355	400	1508	190	1549	461	1095	185	219	132	52	338	887	77	1415	145
GO:0008652	cellular amino acid biosynthetic process	466	637	442	461	413	196	6068	42	6144	60	4080	210	1819	1716	1867	3215	2322	2027	4194	1497	4737	1561	6333	1984	4170	1440	1124	697	328	880	3312	698	4576	1198
GO:0006520	cellular amino acid metabolic process	357	477	352	248	234	80	1152	9	1343	23	807	76	487	461	475	901	607	480	1075	1421	1200	506	1044	418	843	317	222	81	175	119	751	63	862	126
GO:0006725	cellular aromatic compound metabolic process	75	63	30	86	38	106	155	38	444	7	117	4	160	150	139	297	184	162	11	2	4	2	172	1207	294	145	21	28	29	27	101	4	116	32
GO:0044249	cellular biosynthetic process	20	62	26	110	36	64	172	1	183	4	105	5	70	53	60	80	61	71	81	61	73	44	168	42	117	88	30	86	24	17	170	52	157	26
GO:0044262	cellular carbohydrate metabolic process	83	1073	86	127	60	1	0	0	0	0	5	2	1	1	1	0	2	2	1	0	1	0	0	0	1	0	0	0	2	0	0	0	0	0
GO:0006879	cellular iron ion homeostasis	2	5	1	9	3	0	24	1	31	1	55	30	45	45	43	56	36	59	68	453	59	160	24	29	67	39	8	3	4	8	33	40	38	16
GO:0044237	cellular metabolic process	69	108	72	15	85	11	762	1	626	75	455	99	251	252	279	454	282	288	613	423	598	620	538	212	462	92	109	35	56	55	447	56	433	64
GO:0098869	cellular oxidant detoxification	0	0	0	0	0	356	0	0	0	0	0	0	0	0	0	0	0	0	0	0	0	0	0	0	0	0	0	0	0	0	0	0	0	0
GO:0045333	cellular respiration	0	2	0	4	0	1	28	0	6	0	4	32	61	59	39	98	75	52	5	3	1	1	4	8	61	60	4	3	0	0	33	1	2	2
GO:0006974	cellular response to DNA damage stimulus	259	60	269	319	186	28	3618	56	2982	53	4134	115	1182	1128	1261	2260	1552	1310	3061	772	3774	482	2803	1153	2359	375	669	179	325	281	2435	89	2638	204
GO:0033554	cellular response to stress	3	0	1	0	2	1	111	0	213	2	193	17	167	162	163	324	236	189	197	225	181	25	197	180	147	192	60	32	4	111	167	143	156	75
GO:0051087	chaperone binding	50	20	53	100	35	31	90	0	85	0	78	7	16	21	27	41	23	20	62	363	70	50	88	30	56	74	9	20	9	66	59	2	67	120
GO:0006935	chemotaxis	12	0	4	4	1	0	206	0	242	2	677	45	160	169	254	336	275	259	185	262	302	78	115	2059	403	265	136	145	26	246	445	58	942	149
GO:0006032	chitin catabolic process	125	914	143	205	125	292	107	1	40	0	158	2	33	35	27	50	45	28	121	22	107	12	38	21	122	16	1	0	0	4	11	4	11	1
GO:0004568	chitinase activity	123	914	146	206	126	292	113	1	70	0	166	2	36	35	31	50	50	29	122	22	109	12	44	28	123	17	3	0	0	4	13	4	12	1
GO:0006821	chloride transport	107	34	155	5	113	13	21	0	60	0	34	0	14	16	30	40	53	30	168	32	156	13	51	9	20	6	31	5	32	27	165	10	246	2
GO:0016168	chlorophyll binding	13	1	1	0	1	0	34	0	36	17	0	0	2	0	7	2	0	0	0	3	0	0	128	952	6	202	0	0	0	0	0	0	2	0
GO:0015109	chromate transmembrane transporter activity	3	0	2	0	5	0	33	0	39	0	93	1	41	26	26	57	44	35	125	18	127	5	28	97	70	6	2	0	2	3	7	2	39	0
GO:0015703	chromate transport	3	0	2	0	5	0	33	0	39	0	93	1	41	26	26	57	44	35	125	18	127	5	28	97	70	6	2	0	2	3	7	2	39	0
GO:0006338	chromatin remodeling	259	138	302	40	205	51	5	1	5	0	8	0	1	0	0	0	0	0	0	2	0	0	10	24	2	7	0	0	0	0	0	0	0	0
GO:0005694	chromosome	271	537	330	723	304	255	964	3	1039	21	1255	49	274	349	341	580	371	385	723	382	1071	187	971	297	739	368	288	82	305	89	1325	143	942	93
GO:0030261	chromosome condensation	95	44	65	14	28	10	288	0	242	8	267	49	53	64	63	157	101	97	143	161	208	92	298	112	206	116	27	27	10	43	186	15	158	10
GO:0007059	chromosome segregation	14	3	44	0	10	6	755	1	791	11	677	23	176	177	200	393	256	208	379	163	495	91	751	224	573	130	66	30	12	26	351	39	516	29
GO:0004108	citrate (Si)-synthase activity	29	720	16	101	31	39	118	0	81	1	29	1	39	37	52	79	34	40	15	1	14	1	84	52	77	71	7	1	1	19	17	15	60	18
GO:0030132	clathrin coat of coated pit	129	38	155	51	106	16	3	0	2	0	0	2	1	0	2	0	0	2	0	0	0	0	4	4	0	9	0	0	0	0	0	0	0	0
GO:0030130	clathrin coat of trans-Golgi network vesicle	129	38	155	51	106	16	3	0	2	0	0	2	1	0	2	0	0	0	0	0	0	0	4	4	0	9	0	0	0	0	0	0	0	0
GO:0005905	clathrin-coated pit	100	20	141	49	80	7	3	0	0	0	0	2	1	0	0	0	0	0	0	0	0	0	3	4	0	8	0	0	0	0	0	0	0	0
GO:0031419	cobalamin binding	3	0	7	0	2	2	953	10	852	19	777	79	560	523	531	927	654	534	494	308	483	121	454	290	720	335	206	178	195	546	686	85	492	431
GO:0009236	cobalamin biosynthetic process	2	2	2	0	1	1	84	0	564	0	193	35	110	114	111	174	139	147	830	127	793	821	505	122	166	38	155	86	141	220	651	45	587	151
GO:0050897	cobalt ion binding	9	2	37	0	5	0	251	1	310	5	53	10	146	122	117	190	168	97	6	5	5	209	294	79	177	124	35	13	11	6	66	3	92	6
GO:0015087	cobalt ion transmembrane transporter activity	2	0	0	0	0	0	37	0	7	0	28	2	23	18	25	30	18	32	12	7	16	577	2	0	45	5	0	0	0	1	0	0	0	0
GO:0006824	cobalt ion transport	2	0	0	0	0	0	75	0	9	0	43	8	24	20	30	34	19	44	24	13	32	609	5	0	49	7	0	0	0	1	0	0	0	0
GO:0051116	cobaltochelatase activity	0	0	1	0	0	1	25	0	103	0	13	15	5	19	21	26	25	21	10	0	19	502	211	37	25	6	3	0	1	15	4	1	13	0
GO:0051912	CoB--CoM heterodisulfide reductase activity	0	0	0	0	0	0	2	0	10	0	9	57	6	3	5	6	4	3	1	1	4	881	2	0	1	1	3	2	0	4	24	27	31	7
GO:0050662	coenzyme binding	272	713	375	1110	205	463	748	3	687	16	695	72	382	397	439	662	500	410	581	257	614	153	773	335	685	149	132	121	233	149	659	103	548	178
GO:0050454	coenzyme F420 hydrogenase activity	0	0	0	0	0	0	2	0	0	0	4	2	0	0	0	2	1	0	0	0	8	856	2	0	1	1	0	0	0	0	0	0	0	0
GO:0018537	coenzyme F420-dependent N5,N10-methenyltetrahydromethanopterin reductase activity	0	0	0	0	0	0	1	0	1	0	1	60	4	1	7	7	7	9	0	0	1	794	1	1	2	0	0	0	0	0	0	0	0	0
GO:0050524	coenzyme-B sulfoethylthiotransferase activity	0	0	0	0	0	0	0	0	0	0	5	46	0	1	0	0	0	0	0	1	6	2464	0	0	0	2	0	0	0	0	0	0	0	0
GO:0048037	cofactor binding	33	272	46	14	23	16	227	0	277	7	139	11	166	128	138	278	191	159	110	39	97	171	192	141	212	62	75	67	103	113	401	36	283	441
GO:0051186	cofactor metabolic process	0	0	0	0	0	0	0	0	0	0	3	5	0	0	0	0	0	0	0	0	3	358	0	0	1	0	0	0	0	0	1	0	0	0
GO:0043884	CO-methylating acetyl-CoA synthase activity	0	0	0	0	0	0	0	0	1	0	0	50	0	1	0	0	0	0	2	7	3	1	0	0	6	0	0	0	0	0	1	0	2	0
GO:0000746	conjugation	0	2	1	0	0	0	5	0	13	0	5	0	4	1	2	2	4	1	1	6	1	0	2	0	18	1	15	3	11	3	1096	1	117	4
GO:0005507	copper ion binding	464	324	565	405	402	225	609	10	663	16	200	7	436	379	456	772	437	454	111	66	124	46	484	572	514	1503	79	1839	21	235	437	4072	377	377
GO:0035434	copper ion transmembrane transport	20	17	13	1284	13	37	2	0	0	0	0	0	0	0	0	0	0	0	0	0	0	0	0	0	0	2	0	0	0	0	0	0	0	0
GO:0005375	copper ion transmembrane transporter activity	20	17	13	1284	13	15	0	0	0	1	0	0	0	0	0	0	0	0	0	0	1	0	0	0	0	1	0	0	0	0	1	0	0	0
GO:0003883	CTP synthase activity	21	7	5	5	35	74	231	9	221	2	180	9	80	79	104	141	88	94	167	41	202	62	202	50	123	41	81	66	70	12	266	28	135	48
GO:0009190	cyclic nucleotide biosynthetic process	91	9	18	31	24	18	98	1	241	3	81	2	590	497	480	1094	734	562	4	2	7	2	234	203	258	51	17	3	4	26	46	1	59	9
GO:0006535	cysteine biosynthetic process from serine	61	57	123	24	35	7	169	1	186	7	159	9	90	80	92	164	125	82	117	60	166	41	176	92	167	129	30	7	7	41	96	3	133	41
GO:0031071	cysteine desulfurase activity	30	184	26	71	8	62	192	0	231	7	186	9	111	91	97	156	93	91	128	32	179	18	210	64	129	151	45	36	38	124	186	30	168	266
GO:0004197	cysteine-type endopeptidase activity	165	167	152	166	94	37	33	1	25	0	95	15	27	21	28	29	27	45	99	65	110	57	27	11	66	16	1	0	2	0	7	0	8	1
GO:0008234	cysteine-type peptidase activity	551	310	411	248	374	30	116	1	94	12	269	21	21	20	21	45	25	36	372	95	206	67	75	90	91	107	4	0	1	0	4	0	7	0
GO:0017004	cytochrome complex assembly	12	0	1	0	2	0	420	5	533	2	117	4	148	149	160	291	192	161	190	49	107	27	515	110	292	79	59	73	42	317	299	229	437	154
GO:0004129	cytochrome-c oxidase activity	659	624	862	481	720	171	685	9	783	16	14	1	356	299	338	479	295	323	0	14	0	3	520	1106	519	639	89	237	72	1185	628	1044	546	2598
GO:0019835	cytolysis	2	0	2	0	0	1	58	0	55	1	78	2	16	9	12	20	22	13	48	31	60	9	38	4	82	7	16	1	0	0	40	9	83	7
GO:0005737	cytoplasm	3599	3699	4084	4690	2980	1357	27290	279	27547	383	26296	1483	8847	8618	9128	15852	11364	10181	22751	18905	26311	9039	26389	11676	18969	10168	5480	3663	3552	5340	21070	4094	21433	5438
GO:0031410	cytoplasmic vesicle	182	36	185	56	114	20	4	0	3	0	2	2	1	0	0	0	0	0	0	0	0	0	3	10	2	13	0	0	0	0	0	0	0	0
GO:0030659	cytoplasmic vesicle membrane	103	28	141	51	84	9	3	0	2	0	1	2	1	0	0	0	1	0	0	0	0	0	4	5	0	8	0	0	0	0	0	0	0	0
GO:0005829	cytosol	402	1841	550	871	353	339	519	11	517	4	170	17	96	105	139	165	136	126	138	102	92	23	547	577	316	401	26	17	12	18	135	16	220	15
GO:0022627	cytosolic small ribosomal subunit	12	81	14	125	19	23	4	0	2	1	3	1	0	1	1	1	0	1	0	0	0	0	2	89	4	92	0	0	0	0	1	0	3	0
GO:0003684	damaged DNA binding	307	158	257	78	216	63	924	10	785	24	1153	42	283	263	300	539	398	309	959	257	1150	124	745	395	571	119	148	59	114	72	660	29	694	47
GO:0044210	'de novo' CTP biosynthetic process	17	6	5	5	29	73	283	6	282	4	245	17	87	93	110	164	111	111	211	106	265	84	248	85	157	79	68	108	49	54	257	69	173	77
GO:0006189	'de novo' IMP biosynthetic process	97	71	73	14	68	64	1205	6	1445	19	564	38	429	392	424	811	580	506	921	388	844	353	1440	311	863	212	255	128	201	163	847	80	947	244
GO:0006207	'de novo' pyrimidine nucleobase biosynthetic process	103	330	100	200	82	28	458	5	489	6	243	9	146	127	130	239	179	137	388	164	431	181	518	94	295	124	57	32	57	34	355	14	294	36
GO:0044205	'de novo' UMP biosynthetic process	23	8	7	7	31	3	913	6	930	13	477	16	320	285	303	561	444	318	932	349	949	170	1051	257	610	166	151	80	69	66	614	65	701	99
GO:0019239	deaminase activity	74	43	129	13	84	10	83	33	76	1	85	4	44	47	45	108	63	70	37	10	39	38	32	11	52	15	5	0	1	0	24	0	17	2
GO:0042742	defense response to bacterium	3	11	3	0	0	3	14	0	39	1	20	12	7	2	4	7	12	8	19	10	9	2	32	2	61	1	8	0	0	0	25	5	35	4
GO:0051607	defense response to virus	0	0	1	5	0	0	18	0	8	0	350	12	17	6	7	8	4	17	190	69	158	42	7	3	16	3	27	11	12	10	212	18	200	15
GO:0009186	deoxyribonucleoside diphosphate metabolic process	55	526	20	40	17	13	133	0	254	0	25	1	8	10	13	21	9	19	34	1	25	1	221	96	201	38	7	4	15	28	39	10	71	4
GO:0016311	dephosphorylation	163	358	411	131	206	492	133	10	116	401	160	10	36	36	40	76	58	45	140	36	189	43	126	36	98	22	16	6	5	9	74	8	101	21
GO:0050787	detoxification of mercury ion	0	0	0	0	0	0	3	0	4	0	0	0	5	5	2	5	8	1	0	0	0	0	0	2	1	3	24	4	45	17	173	2	65	7
GO:0034194	D-galactonate catabolic process	0	0	0	0	0	0	7	0	26	0	1	0	0	3	1	4	4	6	1	0	2	0	8	0	4	1	0	0	0	0	0	0	1	0
GO:0008835	diaminohydroxyphosphoribosylaminopyrimidine deaminase activity	0	0	0	0	0	0	77	1	83	0	37	2	19	22	29	38	32	18	60	10	75	6	128	445	50	8	17	7	0	7	26	1	45	3
GO:0004156	dihydropteroate synthase activity	7	3	4	0	5	1	95	0	103	62	29	3	20	25	26	39	33	16	55	4	50	2	86	7	62	12	13	3	14	14	105	7	63	9
GO:0050992	dimethylallyl diphosphate biosynthetic process	4	0	0	0	0	0	145	0	108	0	147	23	46	42	53	73	57	56	106	121	131	40	134	23	77	29	21	17	7	117	59	14	71	227
GO:0051213	dioxygenase activity	99	104	90	70	77	137	544	1	1036	17	99	7	508	445	488	853	593	2245	74	13	77	47	603	963	679	198	27	26	56	62	94	18	168	41
GO:0008239	dipeptidyl-peptidase activity	15	4	22	7	27	5	144	0	197	3	92	0	149	170	138	293	195	174	160	39	206	13	65	17	148	23	4	0	2	0	22	0	14	0
GO:0003677	DNA binding	6351	4178	7150	7355	5106	2430	17154	90	17188	279	34012	1306	9064	8611	8900	15181	10683	9329	31473	13881	35692	6009	15716	10964	15271	6965	5270	2525	4353	4248	27009	1904	20687	2581
GO:0071897	DNA biosynthetic process	683	129	851	327	555	69	59	0	71	0	50	2	33	38	35	55	62	26	43	11	49	18	50	11	30	4	34	6	46	13	199	2	62	3
GO:0032508	DNA duplex unwinding	861	129	824	105	662	49	355	26	329	8	634	13	98	98	112	197	150	118	494	100	616	29	386	57	211	18	48	11	10	7	279	3	229	13
GO:0003678	DNA helicase activity	554	61	574	55	437	30	400	0	485	12	404	13	90	92	73	174	125	98	425	100	379	67	565	98	486	78	36	50	14	14	262	30	213	25
GO:0015074	DNA integration	6377	110	5602	32	2616	104	790	5	1216	23	4002	104	801	728	592	887	690	537	3429	862	3657	388	738	1040	923	142	579	159	1028	379	3440	92	2689	190
GO:0003910	DNA ligase (ATP) activity	148	45	130	296	79	13	24	0	103	0	38	1	156	160	155	325	238	174	5	3	7	16	84	14	113	14	36	5	39	13	188	2	61	3
GO:0003909	DNA ligase activity	135	32	117	294	73	11	13	0	72	0	9	1	71	84	66	130	118	73	4	0	5	16	74	11	75	10	33	5	20	7	150	0	51	3
GO:0051103	DNA ligation involved in DNA repair	135	33	117	294	75	11	13	0	72	0	9	1	71	85	66	130	119	74	4	0	5	16	73	12	75	10	33	5	20	7	150	0	51	3
GO:0006259	DNA metabolic process	181	58	186	54	190	19	1123	14	1091	9	1145	52	238	263	267	474	292	313	857	397	1054	182	987	415	778	250	241	72	226	79	864	61	605	77
GO:0006306	DNA methylation	52	1	48	0	30	0	291	1	206	2	2844	57	177	166	146	209	136	151	947	162	1178	83	301	1444	366	58	422	124	287	81	1267	50	1223	54
GO:0006304	DNA modification	3	0	1	1	4	0	241	10	135	1	1872	35	125	121	117	124	75	92	657	117	1056	56	143	823	269	23	269	118	105	52	776	49	790	29
GO:0006310	DNA recombination	805	180	605	349	415	67	1958	35	2038	34	4029	97	1128	1059	1023	1633	1281	962	5780	1718	6340	818	1605	1569	1610	537	687	272	537	610	5672	218	2688	266
GO:0006281	DNA repair	1745	892	1954	685	1293	204	4586	60	4318	100	5524	153	1741	1642	1808	3281	2267	1933	4336	1186	5165	693	4087	1430	3401	512	890	206	563	340	3770	116	3582	244
GO:0006260	DNA replication	1106	420	1225	472	818	155	4786	24	4866	286	6663	217	1267	1251	1338	2409	1698	1473	4338	1610	5203	967	5076	1526	4310	1021	931	298	965	453	7634	185	3506	313
GO:0006270	DNA replication initiation	225	36	253	27	204	23	229	1	180	0	369	17	55	45	48	70	46	77	422	126	339	33	194	47	162	60	33	7	12	28	183	3	150	24
GO:0006269	DNA replication, synthesis of RNA primer	31	1	19	3	23	0	580	1	543	9	606	34	150	161	158	298	203	176	573	135	600	105	607	65	401	168	93	65	108	54	679	39	432	62
GO:0009307	DNA restriction-modification system	5	0	2	0	3	0	201	0	91	1	1326	19	83	84	70	65	65	68	539	142	724	68	122	96	221	30	189	68	125	27	696	27	657	26
GO:0003916	DNA topoisomerase activity	79	4	52	10	92	9	1254	2	1139	17	1410	54	279	346	342	567	357	392	1359	493	1652	252	1086	249	820	243	271	90	250	84	1201	102	1036	94
GO:0003917	DNA topoisomerase type I activity	69	56	45	16	61	20	399	0	372	13	508	18	101	115	140	201	153	166	692	99	761	42	410	90	257	59	128	37	92	29	583	54	535	40
GO:0003918	DNA topoisomerase type II (ATP-hydrolyzing) activity	82	56	41	14	105	16	1193	10	1111	11	1178	42	265	302	309	502	298	350	889	499	1086	223	1050	225	772	245	290	81	238	72	961	67	662	74
GO:0006265	DNA topological change	120	60	77	21	134	24	1601	10	1478	24	1747	140	341	401	423	670	429	487	1621	3091	1913	1843	1458	314	1031	306	419	118	335	102	1529	121	1215	114
GO:0006261	DNA-dependent DNA replication	24	3	33	2	15	1	1089	4	1001	11	1381	46	263	296	291	499	330	312	865	409	1216	198	964	261	713	164	254	61	186	78	993	49	665	74
GO:0003887	DNA-directed DNA polymerase activity	625	122	802	34	519	69	2128	11	1978	28	2854	52	552	537	599	1129	781	626	1615	505	2078	298	2190	628	1925	242	393	72	380	106	2062	36	1407	68
GO:0003899	DNA-directed RNA polymerase activity	489	163	803	311	545	110	1940	11	1918	23	1370	105	524	494	544	794	508	583	1299	931	1573	931	2079	2972	1248	2524	578	535	667	644	2058	424	1424	788
GO:0006352	DNA-templated transcription, initiation	224	282	93	296	104	161	666	7	727	13	1283	74	690	695	670	1365	970	721	1391	2934	1555	737	678	459	606	914	175	297	175	333	785	315	657	225
GO:0006353	DNA-templated transcription, termination	7	0	11	1	8	3	530	1	463	1	425	41	120	137	164	263	162	150	354	300	346	137	510	294	333	445	71	91	37	127	233	65	314	141
GO:0000724	double-strand break repair via homologous recombination	172	97	209	17	121	22	71	1	59	0	284	8	15	11	22	24	8	17	76	10	112	4	20	9	45	10	46	3	0	3	81	3	318	0
GO:0003690	double-stranded DNA binding	22	25	13	33	22	4	14	1	15	1	313	89	47	46	51	94	50	51	64	2475	101	1569	11	13	28	62	4	0	12	1	46	0	34	0
GO:0008830	dTDP-4-dehydrorhamnose 3,5-epimerase activity	2	0	0	1	0	0	75	2	63	29	54	1	24	24	27	42	34	28	63	13	71	10	35	9	49	9	8	4	16	7	66	6	39	4
GO:0009055	electron carrier activity	765	734	944	500	810	583	2969	24	3592	80	1209	256	1965	1815	2047	3374	2160	2111	1119	1339	1044	648	2501	5519	3011	1843	518	2721	495	2430	2640	5775	2529	4600
GO:0022900	electron transport chain	170	217	213	331	176	70	405	6	574	11	553	45	247	207	245	367	206	238	636	750	538	239	507	617	324	423	54	42	67	226	304	298	297	48
GO:0045158	electron transporter, transferring electrons within cytochrome b6/f complex of photosystem II activity	0	0	1	0	1	0	3	0	7	1	0	0	4	5	3	7	2	6	0	0	0	0	14	73	1	19	2	29	6	3	19	223	18	24
GO:0045156	electron transporter, transferring electrons within the cyclic electron transport pathway of photosynthesis activity	12	1	0	0	0	0	65	1	64	13	0	0	2	1	13	4	4	8	0	30	0	0	218	2686	38	789	2	0	0	1	0	0	5	0
GO:0006897	endocytosis	86	127	104	51	110	56	5	0	3	0	1	0	1	0	1	1	0	0	0	0	0	0	9	18	5	10	0	0	0	0	0	0	0	0
GO:0004519	endonuclease activity	1126	218	1482	165	1325	85	1211	18	1206	57	4416	155	511	542	519	798	595	580	2289	917	2756	682	1210	491	1444	340	629	369	406	372	2622	134	2147	206
GO:0005783	endoplasmic reticulum	651	1147	477	399	399	311	21	0	23	0	6	1	3	2	6	6	1	6	0	2	0	1	44	103	22	65	0	0	0	0	0	0	0	0
GO:0005789	endoplasmic reticulum membrane	444	750	512	131	287	200	12	0	3	0	4	0	1	2	5	5	5	2	0	0	1	1	12	32	11	26	0	0	0	0	0	0	0	0
GO:0004521	endoribonuclease activity	16	50	7	3	16	8	225	4	165	5	484	55	80	77	68	153	97	73	293	282	405	188	128	39	143	87	54	49	9	73	212	25	219	48
GO:0031992	energy transducer activity	0	0	0	0	2	0	8	0	16	0	11	8	7	6	7	12	9	11	46	375	35	89	33	14	7	11	0	0	0	0	4	0	3	0
GO:0004318	enoyl-[acyl-carrier-protein] reductase (NADH) activity	161	20	106	0	52	17	94	0	133	5	22	1	40	25	44	48	37	36	31	18	33	20	134	466	86	28	18	5	5	7	11	17	50	11
GO:0006888	ER to Golgi vesicle-mediated transport	127	551	163	58	268	19	5	1	6	0	3	0	1	1	0	0	0	0	1	1	3	0	8	16	3	8	0	0	0	0	0	0	0	0
GO:0071963	establishment or maintenance of cell polarity regulating cell shape	18	23	14	17	6	4	3	1	4	0	1	0	0	0	1	0	0	0	0	0	0	0	4	7	1	5	0	0	0	0	0	0	0	0
GO:0009381	excinuclease ABC activity	7	0	6	7	2	0	921	5	773	16	730	15	321	295	326	566	339	352	738	111	754	61	795	165	560	78	161	11	16	59	377	11	500	52
GO:0009380	excinuclease repair complex	3	0	4	7	2	0	631	3	520	15	468	10	238	210	240	420	241	245	538	71	528	44	539	129	374	53	89	4	9	39	218	8	355	44
GO:0008854	exodeoxyribonuclease V activity	0	0	0	0	0	0	86	1	78	0	77	1	29	20	29	37	21	17	57	16	62	4	133	18	65	6	75	8	2	9	134	3	339	8
GO:0004527	exonuclease activity	241	180	261	58	174	112	864	3	1114	10	1901	49	254	248	271	479	342	313	1275	336	1837	318	878	340	762	103	297	72	259	148	1376	50	1100	111
GO:0045226	extracellular polysaccharide biosynthetic process	2	0	1	0	0	0	113	687	108	370	168	97	43	54	51	101	58	60	326	59	328	57	107	54	115	40	34	4	10	3	62	11	78	3
GO:0005576	extracellular region	495	260	510	443	450	196	321	0	580	21	508	132	154	146	186	279	187	242	554	2106	606	676	418	823	325	452	61	140	25	286	245	57	279	498
GO:0005615	extracellular space	79	560	63	169	43	349	45	0	104	2	118	5	69	69	66	113	74	105	87	190	85	43	43	1081	81	25	1	0	0	0	15	1	25	0
GO:0005727	extrachromosomal circular DNA	13	2	19	4	5	0	20	0	9	0	416	1	0	0	2	0	0	13	761	102	529	38	3	1	24	2	6	4	73	0	4205	1	103	1
GO:0071949	FAD binding	54	11	24	0	16	74	218	2	358	13	15	1	202	197	230	386	275	231	62	93	137	47	272	57	323	42	22	14	33	15	143	17	202	7
GO:0006635	fatty acid beta-oxidation	19	51	31	12	11	10	210	1	288	26	4	10	76	75	92	150	70	82	0	1	0	0	181	123	156	111	12	9	1	37	20	12	104	13
GO:0006633	fatty acid biosynthetic process	391	1127	294	293	323	192	927	6	1334	20	648	54	387	361	377	698	561	420	711	462	701	200	1148	1003	722	537	167	287	32	238	379	224	565	340
GO:0006631	fatty acid metabolic process	112	203	73	61	80	92	633	4	909	38	291	31	273	262	282	501	357	319	313	496	401	139	671	355	518	348	115	105	95	161	348	59	357	206
GO:0008901	ferredoxin hydrogenase activity	2	0	0	0	0	0	7	0	9	1	178	50	22	18	25	32	16	20	109	71	115	1022	1	2	34	12	29	12	5	11	217	2	196	37
GO:0008199	ferric iron binding	52	39	22	18	28	3	47	1	53	1	54	30	81	74	77	138	85	101	68	454	57	160	42	29	113	49	9	4	3	9	33	41	59	16
GO:0050660	flavin adenine dinucleotide binding	1932	2473	1660	1484	1981	1802	3318	23	4845	573	1681	108	1838	1680	1861	3304	2352	1888	1647	1417	1748	1170	3336	1911	2827	911	488	204	431	682	2179	331	2274	429
GO:0010181	FMN binding	630	1213	653	1260	409	584	1029	7	1490	25	1160	135	539	491	537	887	672	591	1134	628	1182	446	1007	1617	897	239	184	206	202	663	759	143	815	388
GO:0046656	folic acid biosynthetic process	0	0	0	0	0	0	110	0	109	42	25	3	22	24	22	43	34	23	46	6	48	3	82	229	73	18	12	3	0	0	41	12	39	14
GO:0009396	folic acid-containing compound biosynthetic process	99	36	275	15	78	7	580	2	633	70	619	110	141	151	164	318	231	165	473	141	606	123	607	114	372	85	86	41	85	77	450	21	372	77
GO:0008863	formate dehydrogenase (NAD+) activity	0	2	1	2	1	1	176	2	296	4	31	72	147	162	128	231	171	159	18	10	20	681	153	105	226	112	41	10	31	55	212	6	103	6
GO:0009326	formate dehydrogenase complex	0	1	0	0	0	0	22	0	5	0	0	2	7	6	6	9	11	9	2	2	0	0	6	8	27	12	0	0	0	0	8	0	1	0
GO:0015942	formate metabolic process	0	0	0	0	0	0	94	1	212	4	18	41	48	55	52	70	50	55	16	2	20	678	111	72	117	44	31	7	30	41	160	3	64	1
GO:0004329	formate-tetrahydrofolate ligase activity	9	21	19	7	14	4	91	0	132	4	157	72	33	22	36	66	60	36	115	65	192	66	110	32	70	16	12	7	17	17	33	1	39	14
GO:0018493	formylmethanofuran dehydrogenase activity	0	0	0	0	0	0	1	0	6	0	12	20	11	6	7	18	7	13	0	0	8	331	19	4	8	3	1	0	0	0	4	0	3	0
GO:0042132	fructose 1,6-bisphosphate 1-phosphatase activity	14	129	8	140	5	54	71	1	71	1	30	2	45	35	36	65	47	48	159	41	133	11	66	123	61	23	23	21	0	27	56	74	88	37
GO:0030388	fructose 1,6-bisphosphate metabolic process	2	0	0	0	1	0	0	0	1	0	78	9	1	2	0	2	0	1	73	308	104	136	0	3	1	2	1	0	0	0	46	0	19	2
GO:0004332	fructose-bisphosphate aldolase activity	17	64	9	69	8	8	120	1	140	3	99	11	41	48	46	65	30	27	90	323	124	298	135	57	69	67	20	81	1	10	76	64	126	99
GO:0034221	fungal-type cell wall chitin biosynthetic process	0	451	1	0	1	1	1	0	2	0	1	0	0	0	0	0	0	0	0	0	0	0	0	0	0	0	0	0	0	0	0	0	0	0
GO:0003840	gamma-glutamyltransferase activity	66	38	62	8	28	7	155	1	239	1	8	3	142	107	137	268	176	143	10	2	16	4	215	864	131	13	5	2	19	2	51	3	105	1
GO:0000350	generation of catalytic spliceosome for second transesterification step	3	0	2	206	3	2	1	0	0	0	0	0	1	1	0	0	1	0	0	0	0	0	2	3	0	2	0	0	0	0	0	0	0	0
GO:0006091	generation of precursor metabolites and energy	1	0	0	0	0	0	153	1	61	0	30	54	12	16	16	30	19	25	81	71	52	21	43	9	82	27	13	9	1	14	16	6	58	1
GO:0006094	gluconeogenesis	163	392	152	474	98	127	602	25	601	12	458	36	291	226	297	438	332	278	698	895	799	398	551	259	447	242	149	61	70	109	371	40	430	109
GO:0006006	glucose metabolic process	22	596	22	117	54	27	241	0	311	0	163	21	155	135	164	267	190	156	101	493	157	393	289	143	175	102	67	30	3	58	208	44	230	126
GO:0008879	glucose-1-phosphate thymidylyltransferase activity	0	0	1	0	0	0	91	686	76	370	93	90	16	24	19	51	15	30	90	28	116	36	75	13	69	12	36	5	11	3	54	11	76	3
GO:0006537	glutamate biosynthetic process	94	171	45	141	60	138	755	0	779	17	42	7	198	192	236	366	247	227	345	30	350	26	812	485	437	342	117	81	13	95	95	84	330	118
GO:0004351	glutamate decarboxylase activity	25	295	46	35	33	16	0	0	7	0	0	0	7	10	6	9	7	3	42	16	35	1	1	1	1	0	10	6	22	30	16	1	8	10
GO:0006536	glutamate metabolic process	25	295	46	35	33	16	0	0	7	0	0	0	7	10	6	9	7	3	37	15	34	1	2	1	1	0	10	6	21	30	10	1	8	10
GO:0015930	glutamate synthase activity	76	156	22	128	45	125	533	0	619	15	26	0	149	157	173	262	178	175	268	17	263	21	634	414	326	262	94	78	12	88	83	63	221	111
GO:0004356	glutamate-ammonia ligase activity	49	116	58	73	37	63	405	7	559	6	120	8	190	163	160	276	196	144	390	84	385	81	381	149	266	151	71	79	41	158	162	109	159	326
GO:0004357	glutamate-cysteine ligase activity	77	43	35	43	52	253	36	0	127	2	36	2	45	33	45	75	62	43	8	1	11	0	110	44	42	15	10	4	0	0	12	3	39	6
GO:0006542	glutamine biosynthetic process	32	91	39	59	18	56	317	7	477	4	40	3	149	130	119	226	164	118	112	50	108	60	337	133	210	127	55	70	41	155	161	102	151	270
GO:0006541	glutamine metabolic process	120	513	103	190	92	100	1208	35	1369	17	662	25	463	438	477	787	573	513	1062	282	1213	340	1321	330	795	230	302	148	152	157	966	83	1034	259
GO:0006750	glutathione biosynthetic process	112	45	50	46	103	256	64	0	198	3	65	1	14	15	22	40	28	14	37	4	28	0	180	54	52	11	3	4	0	7	9	5	61	1
GO:0006749	glutathione metabolic process	77	256	71	62	43	26	165	1	267	1	9	3	148	114	145	277	184	147	10	2	16	4	234	874	144	19	8	3	19	2	56	4	117	5
GO:0004365	glyceraldehyde-3-phosphate dehydrogenase (NAD+) (phosphorylating) activity	1	783	8	22	9	7	23	0	48	1	8	2	8	4	6	10	5	4	0	4	2	13	24	12	13	8	12	1	17	7	42	12	36	2
GO:0019563	glycerol catabolic process	4	0	2	1	0	0	87	0	87	0	80	14	48	50	45	86	52	67	73	368	62	98	105	25	48	11	8	0	0	0	86	1	32	1
GO:0006662	glycerol ether metabolic process	6	182	4	77	26	52	115	1	100	1	90	28	30	37	29	63	45	41	143	451	126	70	95	86	111	69	14	13	9	29	85	8	109	57
GO:0004370	glycerol kinase activity	14	30	24	30	1	20	92	0	96	0	95	14	50	50	46	92	55	70	83	367	67	98	107	22	54	10	9	1	3	0	87	1	34	1
GO:0006071	glycerol metabolic process	38	45	61	17	64	25	144	2	154	1	305	30	121	116	114	205	157	141	162	488	196	166	171	37	92	22	9	1	0	8	121	1	70	2
GO:0006072	glycerol-3-phosphate metabolic process	33	135	71	105	22	52	286	0	355	21	185	19	116	109	121	214	136	144	171	403	218	128	270	76	174	31	27	8	22	11	210	4	151	4
GO:0006546	glycine catabolic process	33	55	36	32	22	142	402	2	476	6	233	99	155	154	151	264	210	156	181	139	165	33	479	116	216	74	44	44	57	84	237	14	202	43
GO:0019464	glycine decarboxylation via glycine cleavage system	3	4	7	2	4	4	349	2	327	1	211	99	138	139	133	241	184	151	134	118	102	36	309	84	189	73	31	11	22	50	193	28	168	24
GO:0004375	glycine dehydrogenase (decarboxylating) activity	29	54	23	22	17	140	284	1	344	2	160	76	104	105	110	193	153	101	131	59	107	18	311	89	154	56	32	38	40	65	163	9	149	30
GO:0006544	glycine metabolic process	40	277	36	50	22	155	313	0	371	3	147	4	82	70	86	146	103	97	163	97	191	62	336	119	161	74	42	22	47	106	155	22	149	56
GO:0030699	glycine reductase activity	0	0	0	0	0	0	0	0	0	0	10	56	2	3	1	1	1	0	8	160	10	26	0	0	1	0	0	0	0	0	0	0	0	0
GO:0030700	glycine reductase complex	0	0	0	0	0	0	0	0	0	0	6	37	2	2	1	1	1	0	3	145	0	22	0	0	1	0	0	0	0	0	0	0	0	0
GO:0005978	glycogen biosynthetic process	84	39	51	86	40	26	164	0	49	0	577	47	134	137	141	236	162	131	580	425	619	200	148	96	131	26	93	69	38	61	276	39	326	81
GO:0008184	glycogen phosphorylase activity	28	714	41	38	44	14	50	0	28	0	376	10	106	124	102	175	127	101	362	142	476	102	77	29	60	25	67	48	0	20	157	28	348	85
GO:0006096	glycolytic process	227	897	194	513	183	86	1356	26	1338	12	1340	113	460	443	512	812	627	451	1338	1533	1630	1012	1364	701	811	349	294	200	172	190	953	181	1056	259
GO:0006097	glyoxylate cycle	11	296	2	113	20	62	110	0	229	1	6	0	72	58	81	122	70	79	4	4	9	1	209	55	108	69	36	35	20	16	64	7	75	30
GO:0031683	G-protein beta/gamma-subunit complex binding	165	478	166	267	112	172	0	0	2	0	1	0	0	0	1	0	0	1	0	0	0	0	1	11	0	8	0	0	0	0	0	0	0	0
GO:0007186	G-protein coupled receptor signaling pathway	230	520	245	311	164	205	0	0	17	0	2	0	0	0	1	0	0	3	3	1	6	0	5	17	0	14	0	0	0	0	0	0	1	0
GO:0043165	Gram-negative-bacterium-type cell outer membrane assembly	2	0	4	1	0	0	248	0	383	5	41	2	46	46	65	89	51	45	49	17	29	9	269	114	320	111	47	44	2	25	197	56	498	17
GO:0005525	GTP binding	1619	5106	1736	3834	1305	1294	3678	20	4011	146	3799	233	1132	1113	1177	1990	1538	1451	3569	2892	4296	1789	3231	2895	2489	3336	911	570	911	878	3634	654	2776	828
GO:0005096	GTPase activator activity	255	356	260	132	250	74	2	0	4	0	0	0	1	1	1	0	0	0	0	1	0	0	5	5	1	9	0	0	0	0	0	0	0	0
GO:0003924	GTPase activity	960	2189	1051	1691	746	620	2548	4	2886	107	2376	174	768	754	787	1333	1031	986	2323	2137	2741	1380	2281	2119	1636	2651	647	470	612	738	2360	542	1954	672
GO:0019001	guanyl nucleotide binding	165	478	166	267	112	172	0	0	2	0	1	0	0	0	1	0	0	1	0	0	0	0	1	10	0	8	0	0	0	0	0	0	0	0
GO:0005085	guanyl-nucleotide exchange factor activity	414	744	236	171	211	142	1	0	0	3	0	0	0	2	0	0	0	1	0	0	0	0	4	5	6	13	0	0	0	0	0	0	0	0
GO:0018786	haloalkane dehalogenase activity	0	0	0	0	0	0	12	15	20	101	0	0	11	9	4	8	11	6	0	0	0	1	5	4	7	0	0	0	0	0	0	0	0	0
GO:0031072	heat shock protein binding	28	66	67	48	42	33	137	2	159	1	96	10	67	50	61	105	71	61	105	481	127	67	214	119	114	79	19	15	35	28	179	23	102	27
GO:0004386	helicase activity	1983	751	2066	657	1402	424	4178	42	3587	60	5339	137	1360	1206	1413	2387	1773	1500	3752	930	4420	541	3365	993	3229	608	848	392	391	245	3253	133	3350	315
GO:0020037	heme binding	3360	4534	3547	2582	2273	1543	2462	25	2889	76	193	11	1741	1599	1838	3035	1922	1863	255	113	200	80	1870	1897	2221	1286	370	845	226	2237	1460	1906	1996	3919
GO:0015886	heme transport	5	0	0	0	2	0	138	4	217	1	23	2	70	86	83	173	96	86	9	2	9	1	247	39	99	29	18	13	4	144	77	29	127	11
GO:0015232	heme transporter activity	5	0	0	0	2	0	132	4	203	0	22	2	70	85	80	170	95	84	6	0	6	1	237	37	96	27	17	13	4	140	73	29	118	11
GO:0000105	histidine biosynthetic process	83	40	94	21	64	17	824	4	973	9	809	47	214	222	232	433	326	257	600	169	745	186	911	347	608	148	161	73	22	44	504	74	726	110
GO:0080182	histone H3-K4 trimethylation	0	0	0	0	0	0	1	0	0	0	0	0	0	0	0	0	0	0	0	0	0	0	0	0	0	0	0	0	0	0	0	0	0	0
GO:0008897	holo-[acyl-carrier-protein] synthase activity	171	72	178	259	66	36	31	0	40	0	52	0	17	13	11	32	25	36	52	10	55	6	42	27	25	12	4	0	0	0	15	2	42	2
GO:0007156	homophilic cell adhesion via plasma membrane adhesion molecules	5	1	2	2	0	1	146	3	394	10	74	2	120	93	150	222	137	382	10	3	10	5	333	392	190	131	4	0	0	0	6	0	6	2
GO:0042025	host cell nucleus	1	0	2	1	1	0	12	0	10	0	0	0	0	0	0	0	0	1	0	0	0	0	45	5	8	2	0	0	0	0	0	0	0	0
GO:1902600	hydrogen ion transmembrane transport	844	895	1108	550	913	753	1	0	1	0	2	0	1	0	0	0	0	0	0	0	0	0	0	20	0	1	0	0	0	0	0	0	0	0
GO:0015078	hydrogen ion transmembrane transporter activity	175	374	270	237	219	37	237	1	223	6	285	35	40	31	40	78	47	57	300	234	317	254	248	380	141	461	45	131	36	152	286	53	199	152
GO:0042744	hydrogen peroxide catabolic process	62	365	37	226	14	148	180	2	167	9	9	2	44	48	51	61	44	39	26	7	26	12	181	187	52	38	13	5	8	35	19	3	36	2
GO:0070814	hydrogen sulfide biosynthetic process	26	50	52	42	36	0	110	0	166	3	23	0	67	71	71	103	84	73	65	35	69	20	166	100	115	115	42	22	6	36	134	76	253	39
GO:0008553	hydrogen-exporting ATPase activity, phosphorylative mechanism	1	4	1	0	2	346	1	0	0	0	2	0	0	0	0	0	0	0	0	0	0	0	4	2	0	2	6	2	0	4	51	1	76	0
GO:0016787	hydrolase activity	11563	15847	12105	9301	9411	6923	20833	2769	22996	3278	26126	3192	10569	9851	10529	18759	13175	11558	26608	12166	28621	5457	19285	12537	16225	5554	3898	1828	2654	3191	17277	1740	16054	2626
GO:0016817	hydrolase activity, acting on acid anhydrides	170	22	90	10	133	4	38	1	62	1	25	0	6	6	8	18	11	6	77	11	71	6	110	20	65	4	18	2	0	0	18	0	57	2
GO:0016820	hydrolase activity, acting on acid anhydrides, catalyzing transmembrane movement of substances	77	377	95	791	110	146	610	5	804	15	582	62	279	255	278	432	309	285	608	413	675	301	634	916	388	507	136	167	70	148	421	185	339	200
GO:0016818	hydrolase activity, acting on acid anhydrides, in phosphorus-containing anhydrides	247	69	280	36	215	19	248	0	279	5	193	5	196	163	197	372	308	211	142	18	174	42	221	61	227	30	166	22	211	24	996	19	473	19
GO:0016810	hydrolase activity, acting on carbon-nitrogen (but not peptide) bonds	455	602	694	381	380	396	1526	6	1940	51	1031	47	1112	1023	966	2081	1429	1209	1190	1229	1338	433	1155	632	1088	187	162	46	156	80	938	33	877	126
GO:0016811	hydrolase activity, acting on carbon-nitrogen (but not peptide) bonds, in linear amides	57	79	110	44	40	17	202	2	231	3	57	3	146	156	122	293	183	142	157	85	183	54	128	22	128	22	28	2	48	10	159	7	118	11
GO:0016788	hydrolase activity, acting on ester bonds	374	197	488	292	278	56	468	16	486	6	644	28	385	341	429	649	499	422	446	155	494	93	346	107	367	69	95	38	101	46	675	34	616	57
GO:0016798	hydrolase activity, acting on glycosyl bonds	1858	3190	2272	1161	2010	1119	1411	11	1301	31	2703	93	899	836	929	1371	972	898	5752	1455	5250	645	1214	518	929	172	149	39	100	72	724	29	673	61
GO:0004553	hydrolase activity, hydrolyzing O-glycosyl compounds	2023	4084	2371	1656	1648	1115	1497	9	1446	25	3460	137	1082	1027	1119	1724	1193	1089	7842	1294	7814	979	1253	603	956	214	142	45	154	69	795	61	752	64
GO:0016836	hydro-lyase activity	1	0	4	0	2	28	280	1	175	0	125	15	78	81	87	167	104	91	259	120	224	182	140	31	187	51	30	18	36	26	198	10	129	28
GO:0042802	identical protein binding	25	21	31	48	68	22	30	1	23	0	2	0	16	28	37	49	31	26	0	0	2	3	14	25	46	24	8	4	0	1	140	8	56	2
GO:0031011	Ino80 complex	147	33	402	25	124	18	2	0	2	0	0	0	0	0	0	0	0	0	0	0	0	0	0	15	0	1	0	0	0	0	0	0	0	0
GO:0015103	inorganic anion transmembrane transporter activity	17	2	2	9	7	4	51	0	49	3	25	1	6	3	8	24	12	18	23	4	20	0	29	10	63	13	17	1	3	2	31	6	90	5
GO:0015698	inorganic anion transport	17	2	2	9	7	4	0	0	2	0	0	0	0	0	0	0	0	0	0	0	0	0	0	0	0	0	0	0	0	0	0	0	0	0
GO:0004427	inorganic diphosphatase activity	18	19	16	40	7	3	356	1	315	1	189	8	126	91	107	167	111	123	107	103	137	63	291	137	213	116	46	25	37	20	180	9	129	27
GO:0005315	inorganic phosphate transmembrane transporter activity	22	39	49	21	42	33	359	2	256	0	214	6	148	142	153	202	158	143	330	15	334	12	357	14380	279	111	41	83	29	35	210	52	245	41
GO:0016021	integral component of membrane	12907	21685	13831	22208	10035	23250	34694	15286	40721	6064	46993	9069	19383	17810	19927	35966	24490	25605	58970	25182	66330	22364	34508	44479	30596	15624	6598	4223	8657	10492	45861	5489	36929	8741
GO:0005887	integral component of plasma membrane	30	27	12	23	7	133	885	3	781	10	347	55	399	296	348	589	378	416	438	207	487	88	691	433	611	247	161	52	93	99	843	55	970	58
GO:0005622	intracellular	4369	10137	3919	6560	3089	3782	3878	20	4147	131	3582	526	1146	1094	1174	1931	1265	1260	3123	5313	3523	3722	3502	9390	2610	9812	839	1686	1299	1762	3704	1806	3087	1995
GO:0065002	intracellular protein transmembrane transport	11	0	1	14	5	0	789	2	777	5	681	34	254	217	231	408	266	245	431	365	544	234	682	457	538	738	160	322	159	260	470	440	622	187
GO:0006886	intracellular protein transport	1587	1959	1513	795	1484	480	695	3	717	10	659	25	217	194	202	353	237	213	553	312	584	136	656	412	466	382	125	72	20	124	275	93	473	81
GO:0030529	intracellular ribonucleoprotein complex	618	3631	571	1842	504	434	3085	25	3378	92	2691	512	848	761	824	1372	896	900	2291	4866	2708	3842	2985	9517	2082	11537	735	2003	1433	1864	3361	2068	2509	2152
GO:0035556	intracellular signal transduction	678	598	357	642	434	227	108	1	244	4	86	3	592	501	487	1096	735	566	8	2	21	2	251	219	265	66	17	4	4	26	47	1	59	9
GO:0016866	intramolecular transferase activity	42	27	51	5	75	3	439	3	471	3	233	13	222	187	214	411	257	199	281	244	299	69	167	160	282	68	59	44	41	99	115	14	246	55
GO:0016868	intramolecular transferase activity, phosphotransferases	56	14	126	24	61	6	525	12	436	22	494	19	165	152	147	249	216	172	365	301	487	193	430	113	329	86	123	64	51	31	524	40	394	96
GO:0005216	ion channel activity	218	752	261	195	206	224	147	1	227	3	92	6	31	32	54	63	75	48	232	64	209	29	228	976	89	52	36	6	39	31	181	12	267	5
GO:0034220	ion transmembrane transport	217	976	353	207	215	224	24	0	33	0	22	6	5	5	4	22	12	21	22	10	23	36	25	5	35	11	4	0	4	4	32	3	37	1
GO:0006811	ion transport	481	1398	548	1361	508	830	1259	5	1670	50	1062	120	450	404	483	782	514	491	1568	868	1438	1312	1467	2869	915	1244	297	437	167	435	1201	385	1369	490
GO:0005506	iron ion binding	3349	3050	3535	2107	2304	760	2296	53	2990	64	1590	198	1109	1034	1161	1805	1276	2897	1592	2435	1551	883	1927	3556	2015	1073	336	521	248	1693	1471	1394	1674	3111
GO:0006826	iron ion transport	1	3	0	2	1	1	16	1	14	0	21	6	19	17	18	26	16	27	53	418	41	122	17	14	18	21	6	0	2	1	25	40	36	16
GO:0016226	iron-sulfur cluster assembly	95	283	72	334	63	74	430	3	582	4	251	6	184	168	150	244	138	136	231	102	274	46	526	183	317	390	118	101	126	396	439	124	397	463
GO:0051536	iron-sulfur cluster binding	542	1010	586	876	418	506	5336	77	5910	113	5481	567	2842	2696	2910	4913	3377	3011	5335	2607	5417	3664	4502	4331	4772	2205	1442	1191	1347	3095	5935	922	5388	3346
GO:0004451	isocitrate lyase activity	38	379	17	207	84	183	32	0	95	2	0	0	18	17	19	40	35	18	0	3	0	0	69	64	61	62	6	0	2	106	2	2	19	1
GO:0009097	isoleucine biosynthetic process	75	157	71	148	37	82	861	5	804	20	511	41	240	224	247	391	268	228	493	159	562	198	794	275	543	297	163	101	24	211	441	194	607	332
GO:0016853	isomerase activity	829	889	539	712	675	212	6257	91	6372	132	5687	322	2228	2167	2279	3975	2751	2466	5674	2924	6440	1625	5729	1974	4301	1419	952	556	689	690	4060	421	4111	589
GO:0019288	isopentenyl diphosphate biosynthetic process, methylerythritol 4-phosphate pathway	17	0	2	0	0	0	599	5	466	3	622	29	153	135	149	272	198	182	479	240	573	87	562	173	367	176	95	53	25	181	291	33	312	291
GO:0008299	isoprenoid biosynthetic process	161	69	145	62	154	54	1048	7	982	51	976	46	267	227	278	440	329	279	877	331	1001	255	977	378	636	279	186	153	152	341	833	66	642	405
GO:0016301	kinase activity	2160	2972	1891	1954	1724	1706	6037	416	6113	375	7587	380	5039	4513	5196	9440	6438	6244	9415	5347	10058	2556	5642	1983	5693	1889	1048	687	648	744	5149	399	5974	648
GO:0015934	large ribosomal subunit	109	861	106	127	67	35	429	4	532	17	307	64	131	107	102	201	124	105	300	631	379	423	404	4332	266	1658	110	310	213	210	460	292	341	267
GO:0070180	large ribosomal subunit rRNA binding	0	2	1	1	0	1	118	1	133	4	94	27	39	24	32	44	39	33	79	180	114	321	133	307	85	686	39	108	67	94	236	157	150	130
GO:0009098	leucine biosynthetic process	64	80	67	40	40	62	603	1	717	7	378	34	190	199	200	333	223	211	379	55	436	135	630	187	421	145	118	50	18	57	334	36	361	113
GO:0016874	ligase activity	1577	1534	1682	1354	1329	949	11031	166	11829	267	9158	410	4215	4100	4409	7760	5591	4718	8007	2786	9356	2948	11297	3861	7904	2084	2488	885	1708	1558	9196	719	8065	1595
GO:0016876	ligase activity, forming aminoacyl-tRNA and related compounds	204	29	176	26	98	20	886	3	921	18	821	39	277	274	296	471	316	307	774	270	890	164	882	369	570	168	238	88	243	127	995	59	662	112
GO:0016879	ligase activity, forming carbon-nitrogen bonds	13	0	4	0	3	0	142	0	161	1	204	2	80	58	65	117	87	72	147	29	161	54	142	42	138	18	40	65	20	14	164	7	159	20
GO:0010461	light-activated ion channel activity	0	0	0	0	0	0	18	0	51	1	0	0	0	0	0	0	0	0	0	0	0	0	38	529	1	5	0	0	0	0	0	0	0	0
GO:0009245	lipid A biosynthetic process	1	1	0	3	4	0	482	2	635	2	239	9	151	121	131	245	153	167	332	111	221	47	695	134	348	145	114	96	8	91	286	58	442	80
GO:0008289	lipid binding	43	644	117	303	127	469	52	0	39	3	344	26	66	61	60	130	92	92	401	123	395	59	15	9	121	29	35	21	5	21	183	26	440	23
GO:0008610	lipid biosynthetic process	108	47	138	45	84	10	138	0	218	8	23	2	68	65	80	126	80	69	81	47	53	15	231	413	129	63	37	14	15	26	55	12	128	16
GO:0016042	lipid catabolic process	142	138	104	65	97	107	57	0	78	4	39	0	24	22	23	32	26	24	0	3	1	0	39	56	42	15	7	1	0	0	16	0	26	1
GO:0030259	lipid glycosylation	154	111	175	62	89	288	92	3	92	3	113	1	30	30	35	61	51	39	82	29	123	13	108	19	61	8	10	2	1	3	65	1	68	6
GO:0006629	lipid metabolic process	992	1898	915	1648	777	454	1687	4	2276	84	1146	48	708	656	775	1262	850	773	1542	659	1533	356	1992	797	1392	761	293	298	101	310	998	176	1329	340
GO:0006564	L-serine biosynthetic process	14	18	17	47	27	9	309	0	240	3	118	1	62	79	82	117	83	90	140	114	114	207	195	59	183	63	24	31	3	41	45	6	128	55
GO:0016829	lyase activity	949	2272	800	1329	703	663	7503	109	8175	146	3909	271	3141	3019	3196	5575	3861	3316	5096	3144	5032	1868	7737	2892	5629	1779	1290	996	866	1206	4673	1273	5149	1612
GO:0009085	lysine biosynthetic process	94	94	55	22	117	4	612	2	645	4	460	30	171	147	170	286	207	167	396	141	406	203	666	175	421	136	132	60	60	79	374	39	436	110
GO:0009089	lysine biosynthetic process via diaminopimelate	38	79	33	68	21	31	872	3	840	5	686	36	252	234	265	458	322	293	718	215	786	349	906	220	587	241	165	90	72	116	501	64	641	131
GO:0004622	lysophospholipase activity	65	14	50	19	53	28	3	0	4	1	8	1	3	4	2	6	4	7	2	1	2	0	5	1	4	1	0	0	0	0	2	0	7	0
GO:0003796	lysozyme activity	13	0	17	5	5	0	80	0	41	1	43	2	10	5	5	14	13	17	185	45	186	103	36	12	96	9	18	0	0	0	34	5	40	4
GO:0008933	lytic transglycosylase activity	6	0	0	2	0	0	61	0	137	7	50	4	24	23	41	60	41	20	79	8	64	11	80	422	46	11	14	4	0	5	82	9	135	45
GO:0043412	macromolecule modification	2	0	26	0	0	0	302	1	298	1	533	17	90	97	92	169	132	111	350	111	392	56	254	711	210	57	40	14	34	44	241	14	242	38
GO:0000287	magnesium ion binding	842	1196	985	1025	674	987	7448	37	7002	161	5448	261	2255	2286	2363	4050	2981	2524	4905	2190	5559	1612	6397	3127	4866	2210	1517	1589	870	1148	5783	1867	5764	2051
GO:0004474	malate synthase activity	10	277	2	109	17	57	57	0	182	1	0	0	48	34	45	81	46	49	0	1	3	0	167	48	56	52	10	4	3	58	4	1	12	4
GO:0030145	manganese ion binding	129	85	98	41	99	39	1401	9	1399	48	868	37	378	361	453	718	546	464	1127	456	1143	266	1346	497	866	275	179	89	63	163	552	78	658	267
GO:0008926	mannitol-1-phosphate 5-dehydrogenase activity	2	26	3	182	0	8	0	0	0	0	22	39	0	0	0	2	0	0	3	4	10	2	0	0	2	0	0	0	0	0	0	0	0	0
GO:0097502	mannosylation	165	738	207	253	106	151	1	0	3	0	0	0	0	0	0	1	0	0	0	0	0	0	0	0	0	0	0	0	0	0	0	0	0	0
GO:0000030	mannosyltransferase activity	141	701	199	256	97	148	19	0	9	0	82	0	11	13	10	18	11	6	6	0	25	1	3	2	27	4	2	0	0	0	8	0	31	0
GO:0004707	MAP kinase activity	34	118	70	316	54	46	3	0	2	0	1	0	0	0	0	0	0	0	0	0	0	0	2	7	2	8	0	0	0	0	0	0	0	0
GO:0000165	MAPK cascade	34	147	79	316	57	49	1	0	1	0	0	0	0	0	0	0	0	0	0	0	0	0	1	5	0	4	0	0	0	0	0	0	0	0
GO:0000466	maturation of 5.8S rRNA from tricistronic rRNA transcript (SSU-rRNA, 5.8S rRNA, LSU-rRNA)	39	16	49	59	60	499	4	0	1	0	0	0	1	0	0	1	0	0	0	0	0	0	4	5	1	5	0	0	0	0	0	0	0	0
GO:0000463	maturation of LSU-rRNA from tricistronic rRNA transcript (SSU-rRNA, 5.8S rRNA, LSU-rRNA)	39	23	52	59	60	499	4	0	1	0	0	0	1	0	0	1	0	0	0	0	0	0	5	5	1	11	0	0	0	0	0	0	0	0
GO:0016020	membrane	10322	23021	10203	19169	7829	23809	40346	15327	48150	6389	50768	9317	21696	20002	22285	39944	27131	27860	69611	28513	75410	23465	39777	49132	34663	18272	7358	5009	8952	11364	47965	6343	41071	9042
GO:0016152	mercury (II) reductase activity	0	0	0	0	0	0	4	0	13	0	0	0	11	13	7	17	18	2	0	0	0	0	7	3	5	5	32	5	46	19	184	3	70	7
GO:0045340	mercury ion binding	0	0	1	0	0	0	3	0	6	0	0	0	5	5	2	6	8	2	0	0	0	0	0	2	4	4	27	4	45	18	183	2	82	8
GO:0008152	metabolic process	22332	29325	22782	21976	18530	13210	18796	1527	23500	1389	12862	899	9948	9331	10584	17867	12590	10779	17677	8148	17873	4529	17875	8966	14368	4442	2697	1409	2465	2995	11015	1240	10738	3114
GO:0046872	metal ion binding	11855	14660	11375	11452	8088	7127	23190	1561	25164	1257	20531	1551	9473	9008	9748	16487	11600	10202	20034	12160	21525	9249	21452	16114	17355	7443	4742	4647	3269	5727	18597	6422	18638	5713
GO:0030001	metal ion transport	253	304	179	143	133	430	449	12	333	7	604	24	158	150	171	265	223	190	526	165	647	105	224	378	365	112	54	16	17	57	284	13	371	26
GO:0070006	metalloaminopeptidase activity	54	70	38	66	48	20	117	2	123	2	110	5	34	34	35	53	47	37	114	121	148	65	98	1991	93	77	30	16	69	25	68	5	70	3
GO:0004222	metalloendopeptidase activity	346	1660	276	626	278	508	1237	22	1250	39	1318	36	519	563	592	1100	779	731	1299	561	1320	283	1123	608	1033	546	219	162	185	503	1015	184	962	351
GO:0008235	metalloexopeptidase activity	83	79	74	59	69	27	309	2	302	3	208	9	72	73	96	142	117	108	123	127	168	68	269	2064	250	115	71	31	93	70	254	21	196	61
GO:0008237	metallopeptidase activity	681	623	586	205	638	99	1946	21	1928	43	1415	55	720	744	855	1528	974	987	1429	716	1643	448	1427	1022	1361	590	262	122	257	302	1156	183	1104	298
GO:0015948	methanogenesis	0	0	0	0	0	0	55	1	312	7	38	237	38	27	22	53	41	27	12	4	32	6086	113	30	67	13	5	0	1	0	77	0	35	3
GO:0019385	methanogenesis, from acetate	0	0	0	0	0	0	0	0	1	0	1	0	1	3	0	2	0	0	0	0	0	0	0	0	0	4	14	37	6	58	29	6	13	113
GO:0019386	methanogenesis, from carbon dioxide	0	0	0	0	0	0	0	0	0	0	10	73	1	0	1	0	2	1	0	0	10	2065	0	0	2	2	0	0	0	0	0	0	0	0
GO:0009086	methionine biosynthetic process	154	157	197	240	104	61	977	8	870	29	648	47	415	385	421	682	461	426	563	157	689	148	838	229	687	192	182	67	92	120	447	99	694	125
GO:0004825	methionine-tRNA ligase activity	64	1	59	0	23	2	211	64	230	4	287	10	64	65	61	131	81	85	217	47	259	80	210	83	164	32	65	6	72	18	264	8	159	11
GO:0006431	methionyl-tRNA aminoacylation	64	1	59	0	23	2	209	64	228	4	278	9	62	65	60	128	81	83	217	46	257	80	203	81	162	31	64	6	72	18	266	8	159	11
GO:0032259	methylation	1237	1122	1275	720	851	383	4188	60	4778	110	7304	286	1823	1686	1871	3138	2327	2040	4613	1101	5146	2185	4520	3300	3591	1350	1324	632	769	759	5062	263	4947	566
GO:0030268	methylenetetrahydromethanopterin dehydrogenase activity	0	0	0	0	0	0	0	0	0	0	1	6	1	0	0	0	0	0	0	0	0	389	1	1	1	0	0	0	0	0	0	0	4	0
GO:0008168	methyltransferase activity	1103	1012	1161	541	806	334	4342	66	5016	128	7518	321	1940	1806	1995	3382	2464	2185	4844	1123	5384	2229	4708	3375	3749	1400	1368	647	835	794	5333	268	5124	575
GO:0005874	microtubule	350	376	379	557	300	82	29	0	40	7	3	1	4	0	2	2	3	4	8	1	2	1	30	324	17	177	2	0	0	0	5	0	2	0
GO:0003777	microtubule motor activity	435	150	488	111	372	43	86	2	152	10	6	1	62	58	39	80	65	150	0	0	0	0	140	376	75	131	0	0	0	0	1	0	0	0
GO:0007018	microtubule-based movement	333	144	392	111	340	38	67	2	131	9	5	1	1	3	0	3	0	2	0	0	0	0	127	366	50	129	0	0	0	0	0	0	0	0
GO:0007017	microtubule-based process	127	258	171	471	85	64	17	0	26	7	2	1	4	0	2	1	3	4	8	1	2	1	11	312	8	183	2	0	0	0	5	0	2	0
GO:0006515	misfolded or incompletely synthesized protein catabolic process	31	52	60	40	14	24	114	0	214	2	194	17	169	163	163	326	236	190	197	224	181	25	199	193	147	202	60	32	4	111	167	143	156	75
GO:0006122	mitochondrial electron transport, ubiquinol to cytochrome c	54	46	112	25	103	44	46	0	99	2	1	0	5	2	7	9	4	5	0	6	0	1	119	256	46	103	14	11	2	14	20	77	66	13
GO:0005743	mitochondrial inner membrane	870	1699	1001	807	897	604	36	1	17	1	7	0	6	4	1	4	1	9	0	10	0	1	25	560	12	217	0	0	0	0	0	0	0	0
GO:0000276	mitochondrial proton-transporting ATP synthase complex, coupling factor F(o)	14	259	72	26	32	2	1	0	0	0	0	0	0	0	0	0	0	0	0	1	0	0	0	6	0	4	0	0	0	0	0	0	0	0
GO:0005739	mitochondrion	3043	2006	3895	1401	3306	950	98	1023	71	567	19	4	25	15	22	25	20	29	0	20	0	8	88	843	62	410	3	2	2	0	3	2	4	3
GO:1903475	mitotic actomyosin contractile ring assembly	5	0	3	11	3	1	2	0	2	0	0	0	0	0	0	0	0	0	0	0	0	0	1	4	1	8	0	0	0	0	0	0	0	0
GO:0000281	mitotic cytokinesis	4	64	8	3	3	3	2	0	4	0	0	0	0	0	0	1	0	0	0	0	0	0	3	9	0	4	0	0	0	0	0	0	0	0
GO:0031578	mitotic spindle orientation checkpoint	14	11	11	15	4	0	1	0	0	0	0	0	0	0	1	0	0	0	0	0	0	0	1	1	1	1	0	0	0	0	0	0	0	0
GO:0019941	modification-dependent protein catabolic process	0	0	0	0	0	0	49	0	9	0	0	0	43	29	37	60	44	43	0	0	0	0	4	2	38	8	40	51	10	326	15	10	13	104
GO:0019048	modulation by virus of host morphology or physiology	0	1	0	0	0	0	0	1	17	24	0	0	0	0	0	0	0	0	0	0	0	0	7	2	0	0	0	0	0	0	0	0	0	0
GO:0030151	molybdenum ion binding	52	27	81	53	34	6	498	8	748	19	61	88	529	493	491	898	605	582	119	61	88	754	375	200	581	174	109	61	48	145	598	80	480	179
GO:0004497	monooxygenase activity	2365	1702	2360	1484	1418	311	618	4	1152	44	22	7	481	442	536	925	599	467	24	16	19	11	574	436	541	1658	48	127	35	84	111	147	253	46
GO:0003774	motor activity	209	146	330	50	300	50	102	1	177	6	222	21	20	27	36	55	28	32	43	72	94	26	168	191	151	316	81	16	31	40	207	10	307	30
GO:0003729	mRNA binding	68	45	97	24	29	13	108	3	107	1	107	14	34	29	39	58	27	34	84	126	119	85	98	130	69	338	25	54	43	17	104	124	107	28
GO:0006402	mRNA catabolic process	12	5	3	4	4	198	387	8	441	6	382	74	130	116	135	201	148	129	370	333	432	215	373	336	232	360	93	86	8	156	234	65	274	110
GO:0045292	mRNA cis splicing, via spliceosome	38	33	23	211	21	4	3	0	0	0	0	0	1	0	1	0	0	0	0	0	0	0	3	5	3	0	0	0	0	0	0	0	0	0
GO:0080009	mRNA methylation	0	20	1	9	0	12	0	0	0	0	0	0	0	0	0	0	0	0	0	4348	0	24	0	2	0	16	0	0	0	0	0	0	0	0
GO:0008174	mRNA methyltransferase activity	0	16	0	9	0	10	0	0	0	0	0	0	0	0	0	0	0	0	0	4348	0	24	0	1	0	16	0	0	0	0	0	0	0	0
GO:0006397	mRNA processing	529	395	456	1132	432	249	102	0	124	1	108	3	44	38	31	38	50	25	133	23	262	19	174	30	96	32	19	21	8	24	71	13	109	20
GO:0000398	mRNA splicing, via spliceosome	279	320	242	339	247	245	15	0	7	0	3	2	2	4	4	0	0	1	0	1	0	44	21	48	10	33	0	0	1	0	1	0	1	0
GO:0003992	N2-acetyl-L-ornithine:2-oxoglutarate 5-aminotransferase activity	0	1	0	16	1	4	124	1	126	0	38	4	61	54	45	132	78	78	82	278	83	312	130	28	87	35	36	64	7	33	66	31	95	48
GO:0008745	N-acetylmuramoyl-L-alanine amidase activity	6	1	2	1	1	0	205	1	198	0	491	20	72	61	81	125	69	83	500	139	475	96	174	35	152	21	17	8	7	252	68	7	125	25
GO:0008080	N-acetyltransferase activity	423	264	432	67	300	44	606	5	560	16	986	13	379	364	458	750	500	396	821	273	979	126	358	191	532	131	84	34	151	85	510	40	590	40
GO:0051287	NAD binding	306	1284	469	498	354	234	2575	51	2970	64	1649	136	1038	954	1035	1697	1237	1054	1621	1086	1680	865	2400	1065	1900	712	499	447	348	640	1737	269	1725	919
GO:0009435	NAD biosynthetic process	75	222	138	114	111	54	593	5	616	8	519	16	207	178	223	349	267	248	519	186	561	141	458	147	488	92	96	44	85	65	474	24	461	123
GO:0050136	NADH dehydrogenase (quinone) activity	13	3	1	2	6	1	799	8	535	5	86	43	404	349	363	593	378	394	190	25	104	15	516	275	601	398	175	252	70	635	492	166	528	179
GO:0008137	NADH dehydrogenase (ubiquinone) activity	372	144	478	136	584	67	1496	11	1171	7	351	92	558	475	492	933	590	629	510	117	366	177	1117	591	995	581	358	446	377	1115	1460	243	1092	553
GO:0050661	NADP binding	424	1137	413	1267	328	103	1264	4	1502	25	812	59	484	439	505	859	621	471	661	642	829	713	1379	473	993	328	262	117	157	295	1118	197	1109	327
GO:0003960	NADPH:quinone reductase activity	0	1	2	2	1	1	18	0	20	2	0	590	24	22	20	36	29	18	0	0	0	0	16	3	16	5	3	0	1	2	3	0	4	0
GO:0030835	negative regulation of actin filament depolymerization	1	0	0	0	0	1	2	0	1	0	0	0	0	0	0	0	0	0	0	0	0	0	2	5	0	3	0	0	0	0	0	0	0	0
GO:0031064	negative regulation of histone deacetylation	0	0	0	0	0	0	0	0	0	0	0	0	0	0	0	0	0	0	0	0	0	0	0	0	0	0	0	0	0	0	0	0	0	0
GO:2000059	negative regulation of protein ubiquitination involved in ubiquitin-dependent protein catabolic process	0	0	0	0	0	0	0	0	0	0	0	0	0	0	0	0	0	0	0	0	0	0	0	0	0	0	0	0	0	0	0	0	0	0
GO:0000122	negative regulation of transcription from RNA polymerase II promoter	19	25	8	13	16	8	1	1	4	0	2	0	0	1	0	1	0	0	0	0	0	0	1	5	1	0	0	0	0	0	0	0	0	0
GO:0045892	negative regulation of transcription, DNA-templated	35	55	35	114	17	30	198	3	179	1	445	32	96	94	98	194	130	122	289	417	364	163	181	306	153	100	41	40	13	152	150	51	241	82
GO:0016151	nickel cation binding	54	13	127	13	47	4	75	0	145	3	56	81	78	99	127	152	111	87	107	101	99	1052	242	79	135	25	55	76	28	124	412	19	471	64
GO:0050421	nitrite reductase (NO-forming) activity	0	0	0	0	0	0	5	0	22	7	0	0	17	12	13	18	7	14	0	0	0	3	0	0	10	984	5	24	1	0	26	10	16	0
GO:0006807	nitrogen compound metabolic process	412	481	467	361	292	224	1925	9	2040	54	630	22	784	735	754	1311	948	789	1509	365	1455	269	2072	873	1322	1514	317	247	159	352	1075	236	1243	584
GO:0009399	nitrogen fixation	0	0	0	0	0	0	152	0	122	1	31	1	98	81	78	134	92	74	33	11	53	47	132	60	153	101	170	71	41	152	617	110	777	298
GO:0008170	N-methyltransferase activity	22	0	9	0	10	1	291	1	206	2	2843	57	177	166	146	210	136	151	947	162	1178	83	301	1444	366	59	422	124	287	81	1267	50	1223	54
GO:0004518	nuclease activity	403	201	553	75	370	87	2707	13	2595	36	4483	172	854	801	871	1548	1014	1031	3170	893	3957	753	2417	596	1979	406	706	250	510	415	3402	191	2888	350
GO:0003676	nucleic acid binding	15088	5316	14347	3385	7776	2775	6699	74	7234	126	14241	555	2709	2610	2660	4338	3177	2941	7440	4799	9140	2315	6236	3883	5489	2749	2167	998	2384	1176	10087	714	7989	1037
GO:0090305	nucleic acid phosphodiester bond hydrolysis	2020	739	2631	301	2026	272	179	0	128	0	203	6	57	51	57	113	65	65	203	19	168	13	189	16	115	12	27	3	3	29	71	2	76	6
GO:0006139	nucleobase-containing compound metabolic process	258	213	279	974	222	105	935	4	906	13	933	40	228	209	239	417	268	277	671	196	841	176	895	134	669	148	125	55	126	72	465	34	548	47
GO:0009295	nucleoid	4	0	0	6	0	0	81	0	106	4	107	9	16	12	30	39	30	21	68	49	109	76	105	77	60	39	22	7	2	11	57	0	71	6
GO:0005730	nucleolus	290	220	286	173	248	627	33	1	26	0	17	2	7	2	5	5	1	3	0	0	1	0	49	72	20	58	0	0	0	0	0	0	0	0
GO:0005654	nucleoplasm	69	20	73	60	76	501	5	0	8	0	1	0	2	0	1	2	0	0	0	0	0	0	7	12	5	3	0	0	0	0	0	0	0	0
GO:0009116	nucleoside metabolic process	171	38	113	45	81	37	514	4	540	43	761	75	266	253	222	431	328	274	644	276	758	207	468	231	420	99	108	60	123	130	553	36	461	182
GO:0000786	nucleosome	130	463	92	706	101	286	12	0	17	2	2	0	3	0	1	3	1	0	5	1	0	0	9	98	10	95	1	0	0	0	0	0	0	1
GO:0006334	nucleosome assembly	67	174	28	213	23	48	2	0	11	3	2	0	1	0	1	0	0	0	5	0	0	0	6	30	3	25	0	0	0	0	0	0	0	1
GO:0000166	nucleotide binding	11824	15347	11746	13665	9497	8370	30306	291	30350	1091	32988	1515	12380	11604	12565	22392	15935	14569	29543	27542	34850	8579	28267	14623	22614	11278	6860	3821	4863	6648	27162	4257	25398	6395
GO:0009165	nucleotide biosynthetic process	38	84	27	115	32	95	515	1	488	4	575	21	128	102	127	210	149	130	322	162	382	95	405	97	350	171	82	171	123	113	348	31	273	59
GO:0009117	nucleotide metabolic process	14	0	38	1	9	1	326	19	325	5	319	6	76	64	79	163	106	100	134	45	174	209	302	67	224	75	47	84	48	21	192	26	206	48
GO:0006289	nucleotide-excision repair	360	243	255	191	179	98	1003	4	862	25	871	19	368	344	380	659	395	407	761	117	829	70	931	221	670	94	173	13	26	71	413	20	541	57
GO:0016779	nucleotidyltransferase activity	1171	366	1431	429	993	277	5089	867	5464	525	5152	494	1596	1567	1663	2820	1987	1932	3600	6821	4529	1566	5501	3936	4170	2941	1194	783	1063	1108	5282	588	4259	1063
GO:0005634	nucleus	7843	6687	8427	8283	5253	3668	270	9	218	9	66	6	25	33	38	30	20	57	1	12	1	1	333	638	175	393	1	0	2	0	1	0	0	0
GO:0006857	oligopeptide transport	16	22	38	57	13	3	60	2	93	0	22	0	21	24	24	38	25	24	79	42	77	10	69	62	31	9	2	0	0	0	1	0	13	0
GO:0006730	one-carbon metabolic process	48	326	147	118	37	50	813	2	935	15	620	190	254	239	259	433	350	283	529	233	640	2725	775	408	528	357	165	122	102	231	507	132	497	216
GO:0071704	organic substance metabolic process	53	14	123	24	55	6	457	11	387	22	461	15	148	140	125	229	200	155	323	257	430	170	369	89	284	72	102	26	40	23	496	32	348	43
GO:0019867	outer membrane	64	12	18	1	7	4	498	3	767	16	292	23	203	178	210	413	228	254	1429	671	1336	223	601	303	626	277	89	98	20	85	503	81	876	68
GO:0030288	outer membrane-bounded periplasmic space	2	0	2	3	2	0	954	19	809	22	119	40	448	401	505	783	533	459	201	416	195	120	590	447	2341	432	43	25	4	58	128	16	245	19
GO:0055114	oxidation-reduction process	13526	20759	13367	19577	10781	10254	24867	255	33218	1346	12815	2707	13707	12826	14045	23629	16778	16007	13613	12681	13935	10558	24466	16484	20582	9657	4192	4582	3868	8297	17412	7103	16835	8657
GO:0006119	oxidative phosphorylation	345	276	427	113	313	124	186	4	157	3	1	0	95	88	93	139	80	91	0	3	0	0	129	578	140	222	5	1	2	154	35	47	18	10
GO:0016491	oxidoreductase activity	10269	15877	10260	15508	8233	8680	23096	1504	30849	1170	11673	2586	12663	11989	12967	21699	15467	12971	12193	11418	12554	9865	22950	14737	18888	8017	3784	2556	3223	6841	14884	3157	15323	5632
GO:0016671	oxidoreductase activity, acting on a sulfur group of donors, disulfide as acceptor	57	212	37	223	60	226	147	1	142	3	68	2	52	56	59	113	84	59	41	14	48	14	196	355	94	53	27	8	33	61	64	18	63	27
GO:0016668	oxidoreductase activity, acting on a sulfur group of donors, NAD(P) as acceptor	31	240	26	71	25	23	233	5	354	3	99	15	111	92	110	182	148	103	95	47	72	12	318	345	164	86	93	13	83	68	345	14	300	31
GO:0016614	oxidoreductase activity, acting on CH-OH group of donors	1238	764	1020	784	685	1238	1161	8	1309	16	415	19	808	726	813	1472	1028	819	482	217	462	110	1018	367	998	276	99	48	27	167	447	44	721	70
GO:0016651	oxidoreductase activity, acting on NAD(P)H	92	181	143	76	111	47	806	6	545	3	36	21	287	252	294	431	267	273	145	16	102	79	493	272	502	349	182	202	187	437	580	106	561	134
GO:0016655	oxidoreductase activity, acting on NAD(P)H, quinone or similar compound as acceptor	18	0	2	0	5	0	243	3	447	32	82	1	51	57	68	110	60	50	348	129	175	16	350	419	104	96	30	55	17	72	68	20	57	34
GO:0016705	oxidoreductase activity, acting on paired donors, with incorporation or reduction of molecular oxygen	2486	1745	2593	1404	1464	308	558	46	1023	33	6	60	556	522	587	1070	769	581	2	12	9	751	407	418	543	137	15	0	28	9	38	14	85	1
GO:0016708	oxidoreductase activity, acting on paired donors, with incorporation or reduction of molecular oxygen, NAD(P)H as one donor, and incorporation of two atoms of oxygen into one donor	9	1	2	0	7	3	88	39	416	13	0	0	69	64	79	112	79	69	0	1	0	0	130	1174	127	62	9	10	1	11	12	4	28	16
GO:0016717	oxidoreductase activity, acting on paired donors, with oxidation of a pair of donors resulting in the reduction of molecular oxygen to two molecules of water	82	379	72	179	38	27	20	0	32	0	0	0	33	27	37	46	39	32	0	0	0	0	48	30	41	35	1	2	0	0	11	2	39	1
GO:0016702	oxidoreductase activity, acting on single donors with incorporation of molecular oxygen, incorporation of two atoms of oxygen	60	53	52	28	38	8	94	0	176	3	2	0	65	51	68	121	71	1802	0	0	3	0	98	13	71	19	1	1	0	1	0	0	10	0
GO:0016903	oxidoreductase activity, acting on the aldehyde or oxo group of donors	30	54	23	55	14	43	63	1	186	1	417	47	162	176	185	287	217	186	578	671	425	285	109	18	195	71	69	70	136	237	310	27	228	464
GO:0016624	oxidoreductase activity, acting on the aldehyde or oxo group of donors, disulfide as acceptor	102	31	185	43	84	55	616	7	550	6	38	25	245	222	229	397	301	250	14	7	27	6	500	177	336	120	56	18	33	56	85	28	181	24
GO:0016625	oxidoreductase activity, acting on the aldehyde or oxo group of donors, iron-sulfur protein as acceptor	0	0	0	0	0	0	11	0	14	1	48	18	30	30	29	56	30	31	36	18	47	90	6	4	47	24	17	64	29	164	82	10	26	446
GO:0016620	oxidoreductase activity, acting on the aldehyde or oxo group of donors, NAD or NADP as acceptor	509	1406	422	504	302	140	1553	9	2114	25	553	92	641	558	668	1099	800	679	486	904	679	664	1329	552	1053	321	202	63	229	170	926	105	774	192
GO:0016627	oxidoreductase activity, acting on the CH-CH group of donors	341	1424	318	1336	1100	346	1252	10	2274	523	159	45	751	664	734	1364	965	819	287	666	317	308	1223	1164	1038	434	130	40	185	251	656	38	473	49
GO:0016638	oxidoreductase activity, acting on the CH-NH2 group of donors	92	157	23	128	51	135	611	1	686	17	26	0	159	173	185	280	207	191	266	38	267	22	708	661	362	272	96	79	12	88	88	62	238	110
GO:0016639	oxidoreductase activity, acting on the CH-NH2 group of donors, NAD or NADP as acceptor	88	266	27	136	49	129	266	3	267	5	117	14	102	95	111	182	156	114	202	630	220	245	249	149	146	130	52	6	43	35	102	22	142	15
GO:0016616	oxidoreductase activity, acting on the CH-OH group of donors, NAD or NADP as acceptor	237	742	378	481	328	366	1560	14	1791	42	1137	131	618	616	698	1042	768	675	1154	842	1176	375	1560	645	1140	458	245	224	216	280	1000	93	885	651
GO:0016901	oxidoreductase activity, acting on the CH-OH group of donors, quinone or similar compound as acceptor	1	5	0	3	1	3	182	0	164	5	22	0	172	184	223	332	243	231	0	0	1	1	154	402	132	54	0	0	0	4	0	0	2	0
GO:0050485	oxidoreductase activity, acting on X-H and Y-H to form an X-Y bond, with a disulfide as acceptor	0	0	0	0	0	0	6	0	16	0	27	79	13	10	5	14	5	7	16	375	24	84	3	2	6	1	0	0	0	0	0	0	0	0
GO:0019825	oxygen binding	0	0	0	0	1	8	28	0	14	4	0	0	29	38	30	57	38	25	2	0	0	5	7	2	47	25	91	111	24	183	221	53	486	38
GO:0015671	oxygen transport	14	10	8	1	15	0	15	0	1	3	0	0	7	12	11	14	6	4	2	0	0	5	3	1	17	3	7	77	2	20	42	32	71	6
GO:0008658	penicillin binding	12	1	5	2	4	2	761	4	655	97	812	14	270	230	253	514	383	335	825	215	922	92	736	272	527	84	99	72	101	180	389	14	498	134
GO:0006098	pentose-phosphate shunt	49	328	55	1190	51	108	529	16	521	10	481	43	346	359	339	600	433	333	355	449	407	148	527	174	389	142	138	89	47	150	464	111	544	189
GO:0008233	peptidase activity	1806	3747	1724	2518	1512	1413	3067	31	3715	103	3715	166	1456	1454	1608	2747	1982	1873	3785	2307	4023	1857	3401	4379	2737	1694	597	438	392	1313	2420	564	2453	1150
GO:0015833	peptide transport	2	1	0	0	0	0	370	7	432	17	301	26	241	250	264	469	350	274	264	123	313	70	367	267	288	63	26	7	101	49	206	6	148	16
GO:0015197	peptide transporter activity	2	0	0	0	0	0	68	2	93	0	12	0	28	27	35	48	27	25	28	12	19	4	61	13	38	14	2	0	0	0	1	0	18	3
GO:0033743	peptide-methionine (R)-S-oxide reductase activity	18	62	14	155	8	162	58	1	68	1	36	1	20	24	17	41	37	24	33	10	33	8	80	345	33	21	13	5	16	20	23	13	29	16
GO:0009252	peptidoglycan biosynthetic process	26	1	5	5	91	3	1781	22	1427	20	1806	42	486	431	543	1009	718	596	1311	366	1489	197	1549	483	1123	194	220	132	52	338	914	72	1394	142
GO:0009253	peptidoglycan catabolic process	19	1	19	6	6	0	280	1	234	1	525	21	82	65	85	137	78	99	638	182	639	194	203	35	239	29	24	6	7	252	99	12	164	29
GO:0000270	peptidoglycan metabolic process	6	0	0	2	0	0	58	0	136	7	50	4	24	23	41	60	41	21	79	8	64	11	80	422	46	11	14	4	0	5	82	9	132	45
GO:0018106	peptidyl-histidine phosphorylation	163	1	17	2	10	3	0	0	1	0	1	0	0	2	0	4	2	1	1	1	0	2	0	1	0	0	0	0	0	0	1	0	0	0
GO:0018339	peptidyl-L-beta-methylthioaspartic acid biosynthetic process from peptidyl-aspartic acid	0	0	0	0	0	0	111	1	68	1	167	5	34	36	32	68	43	30	115	49	150	18	45	687	73	21	19	8	17	28	62	5	92	10
GO:0003755	peptidyl-prolyl cis-trans isomerase activity	353	299	207	140	287	63	578	3	629	20	441	29	155	146	157	284	177	194	497	718	444	197	534	349	423	311	70	106	47	93	338	47	426	127
GO:0035335	peptidyl-tyrosine dephosphorylation	152	322	359	128	169	88	1	0	0	0	0	0	0	0	0	0	0	1	0	0	0	0	0	1	0	0	0	0	0	0	0	0	0	0
GO:0042597	periplasmic space	20	538	40	349	12	140	503	4	686	13	244	12	236	247	228	410	249	252	284	65	253	64	556	288	548	229	83	1669	10	193	337	3807	631	452
GO:0004601	peroxidase activity	440	1133	355	481	189	302	467	3	514	11	137	36	337	284	319	536	340	320	107	385	92	93	400	578	332	245	65	48	27	100	100	23	260	77
GO:0051920	peroxiredoxin activity	30	34	36	24	23	13	99	1	177	3	95	38	118	98	107	164	119	95	164	65	113	49	85	114	163	129	44	30	30	72	100	9	124	69
GO:0004826	phenylalanine-tRNA ligase activity	46	12	18	10	25	3	445	1	359	2	418	7	96	95	89	167	132	108	323	73	406	80	442	136	247	146	68	52	75	17	505	71	305	26
GO:0016791	phosphatase activity	237	509	508	167	294	140	293	0	289	401	139	8	70	77	61	127	76	87	259	76	198	166	172	54	211	52	31	8	20	23	119	5	212	3
GO:0042301	phosphate ion binding	3	0	0	0	0	0	26	0	4	0	2	0	35	31	43	57	35	29	1	0	0	0	26	33	62	71	13	139	2	88	109	354	111	117
GO:0035435	phosphate ion transmembrane transport	3	0	3	0	0	1	227	2	83	0	114	4	124	111	119	155	116	103	115	3	139	6	220	202	188	127	32	162	8	103	205	377	248	138
GO:0006817	phosphate ion transport	19	39	47	21	42	32	362	0	274	1	213	8	169	161	192	272	196	166	322	19	315	13	338	14273	344	197	60	231	34	125	313	403	404	168
GO:0006796	phosphate-containing compound metabolic process	18	19	16	40	7	6	51	0	28	0	42	0	24	17	25	20	17	11	15	5	24	17	34	10	40	16	22	24	34	15	81	7	62	18
GO:0035091	phosphatidylinositol binding	301	279	235	257	312	146	0	0	0	0	1	0	0	1	0	0	0	0	0	0	0	0	2	8	1	1	0	0	0	0	0	0	0	0
GO:0004612	phosphoenolpyruvate carboxykinase (ATP) activity	10	218	14	159	24	99	37	0	139	3	47	5	33	28	24	62	53	31	151	525	134	96	81	39	35	19	1	0	0	2	1	0	2	1
GO:0004611	phosphoenolpyruvate carboxykinase activity	12	218	14	180	24	99	92	0	174	3	79	6	80	59	66	118	100	69	165	534	163	128	103	47	121	93	15	3	35	3	69	2	18	3
GO:0009401	phosphoenolpyruvate-dependent sugar phosphotransferase system	4	0	0	0	9	0	116	0	118	2	993	75	68	50	88	140	76	136	605	534	633	217	104	32	183	69	24	19	0	10	21	7	137	18
GO:0004616	phosphogluconate dehydrogenase (decarboxylating) activity	44	216	47	1013	30	54	137	24	320	3	116	9	126	146	114	195	159	114	50	134	65	58	256	60	191	34	33	24	21	39	101	20	149	115
GO:0004618	phosphoglycerate kinase activity	12	72	12	3	36	2	141	0	145	1	134	12	32	39	44	85	56	29	134	326	150	109	147	42	95	47	40	15	20	31	123	28	99	50
GO:0008654	phospholipid biosynthetic process	268	374	178	177	179	185	586	4	548	38	634	17	221	205	219	437	286	230	605	261	721	200	440	195	418	278	95	74	77	75	469	63	480	108
GO:0045332	phospholipid translocation	137	331	147	206	164	626	0	0	0	0	0	0	0	0	0	0	0	0	0	0	0	0	1	1	3	1	0	0	0	0	0	0	0	0
GO:0015914	phospholipid transport	137	394	147	207	164	627	23	0	9	0	4	1	1	4	5	9	9	3	0	0	1	3	12	31	20	12	3	1	0	6	20	3	29	0
GO:0004012	phospholipid-translocating ATPase activity	137	331	147	206	164	626	8	0	3	0	0	1	1	0	0	1	0	0	0	0	0	0	2	21	7	7	1	0	0	0	0	0	0	0
GO:0047400	phosphonoacetate hydrolase activity	3	0	0	0	0	0	13	3	17	0	0	0	14	12	11	26	17	19	0	0	0	0	19	1317	7	0	0	0	0	0	0	0	0	0
GO:0031177	phosphopantetheine binding	155	125	121	193	102	47	54	2	150	4	52	1	389	383	564	784	535	517	20	81	28	20	61	57	115	92	15	31	3	11	38	12	184	8
GO:0004721	phosphoprotein phosphatase activity	237	580	465	113	269	120	39	1	40	1	82	0	28	19	33	38	23	30	16	2	22	0	43	35	43	25	9	2	0	0	20	3	47	6
GO:0004634	phosphopyruvate hydratase activity	13	22	30	29	6	4	168	0	159	0	122	15	59	52	64	102	71	42	139	254	166	196	172	78	110	34	45	19	25	33	128	27	143	26
GO:0000015	phosphopyruvate hydratase complex	13	22	30	29	6	4	168	0	159	0	122	15	59	52	64	102	71	42	139	254	166	196	172	78	110	34	45	19	25	33	128	27	143	26
GO:0000155	phosphorelay sensor kinase activity	575	659	383	276	254	1014	1221	4	1452	42	2448	79	2477	2234	2761	4801	3259	3231	5726	1139	5043	336	1002	443	2273	469	493	233	69	325	1883	128	3779	379
GO:0000160	phosphorelay signal transduction system	682	930	461	343	326	2024	1869	6	2090	50	3258	109	3567	3338	3981	7059	4846	4599	6422	1637	6144	502	1336	2897	3172	981	704	431	99	736	2699	212	5113	591
GO:0008081	phosphoric diester hydrolase activity	195	320	246	172	204	202	206	0	235	9	126	2	73	73	92	125	81	83	254	46	213	37	227	90	203	27	22	5	12	6	152	4	176	2
GO:0042578	phosphoric ester hydrolase activity	166	176	169	157	95	91	38	0	30	0	3	0	7	11	11	16	7	11	3	5	3	4	18	112	34	19	22	20	0	20	23	74	53	36
GO:0016849	phosphorus-oxygen lyase activity	91	9	18	31	24	18	98	1	241	3	81	2	590	497	480	1094	734	562	4	2	7	2	234	203	258	51	17	3	4	26	46	1	59	9
GO:0004645	phosphorylase activity	39	715	45	42	59	14	123	8	69	0	429	8	125	140	111	212	154	118	391	140	542	108	116	48	103	31	66	48	0	22	165	30	357	85
GO:0016310	phosphorylation	2583	3853	2350	2317	2052	2776	6091	409	6303	380	7774	380	5240	4720	5494	9970	6781	6535	11320	5617	11380	2593	5712	2011	5934	1960	1060	695	642	734	5218	400	6089	657
GO:0016773	phosphotransferase activity, alcohol group as acceptor	922	447	768	262	727	206	648	3	653	5	629	36	236	228	260	447	364	307	831	756	897	240	560	84	442	85	70	52	67	49	429	19	386	45
GO:0015979	photosynthesis	19	1	3	1	8	0	197	2	212	18	4	0	14	10	57	23	13	9	9	9	3	0	564	1657	104	309	15	14	1	22	5	4	19	2
GO:0019684	photosynthesis, light reaction	17	1	0	1	0	0	86	1	90	14	0	0	14	7	23	15	12	19	0	32	0	0	300	2848	57	826	3	0	1	1	0	0	6	0
GO:0009767	photosynthetic electron transport chain	13	1	0	1	0	0	17	0	11	3	0	0	1	0	4	1	0	0	0	4	0	0	72	506	3	114	0	0	0	0	0	0	0	0
GO:0009772	photosynthetic electron transport in photosystem II	9	1	0	0	0	0	47	1	51	13	0	0	1	0	9	1	0	0	0	30	0	0	193	2613	23	758	2	0	0	0	0	0	2	0
GO:0009521	photosystem	13	1	0	0	0	0	13	0	10	3	0	0	1	0	3	1	0	0	0	2	0	0	58	444	2	95	0	0	0	0	0	0	0	0
GO:0009522	photosystem I	0	0	1	0	1	0	24	0	22	15	0	0	1	0	5	1	0	0	8	2	0	0	98	538	1	81	0	0	0	0	0	0	0	0
GO:0009523	photosystem II	12	1	0	1	0	0	20	0	23	2	3	0	3	0	8	1	0	0	1	4	2	0	98	522	4	118	0	0	0	0	0	0	0	0
GO:0007602	phototransduction	0	0	0	0	0	0	18	0	51	1	0	0	0	0	2	0	0	0	0	0	0	0	38	526	1	5	0	0	0	0	0	0	0	0
GO:0030089	phycobilisome	0	0	0	0	0	0	9	0	14	0	0	0	1	0	13	2	0	1	0	0	1	0	113	360	1	29	0	0	0	0	0	0	0	0
GO:0009289	pilus	0	0	7	0	0	0	11	0	17	0	3	8	0	0	0	7	2	3	13	24	2	1	8	15	15	37	0	1	1	0	18	1	11	0
GO:0009297	pilus assembly	6	0	0	0	0	0	35	0	71	1	14	1	42	47	41	81	55	54	0	1	0	0	16	20	55	37	22	14	2	10	221	4	237	8
GO:0005886	plasma membrane	385	3002	261	167	195	408	10824	104	12168	258	11303	574	5510	5059	5583	10498	7081	6546	11802	5176	13265	3939	11040	20484	8689	4458	1655	1535	963	2720	7156	1677	9338	1722
GO:0042777	plasma membrane ATP synthesis coupled proton transport	3	3	1	1	2	13	655	3	841	15	540	89	185	186	191	298	227	213	756	547	817	462	798	1455	400	918	165	400	82	319	495	346	537	446
GO:0006596	polyamine biosynthetic process	14	8	11	8	11	14	68	0	74	2	108	7	63	57	61	102	76	73	136	31	110	10	119	22	73	52	45	108	62	69	178	63	164	104
GO:0004654	polyribonucleotide nucleotidyltransferase activity	7	0	0	2	0	0	299	8	328	1	236	19	97	83	91	123	97	99	244	103	257	71	306	304	164	267	55	52	5	94	139	43	145	76
GO:0000271	polysaccharide biosynthetic process	7	42	3	8	2	14	363	9	332	8	359	7	167	144	165	287	194	148	354	63	277	51	313	92	300	94	82	48	28	40	513	46	489	56
GO:0000272	polysaccharide catabolic process	286	120	324	135	205	129	55	0	106	4	974	35	120	111	118	208	120	240	395	179	615	272	72	108	95	55	9	0	0	0	26	1	27	5
GO:0015288	porin activity	0	1	2	3	2	0	29	0	27	1	15	0	6	6	8	10	9	10	35	79	44	63	7	18	37	185	2	5	0	0	23	7	26	4
GO:0006779	porphyrin-containing compound biosynthetic process	84	131	80	26	128	27	655	4	872	16	263	27	255	278	279	535	453	296	265	44	293	97	899	272	586	125	204	96	76	251	676	126	807	193
GO:2000749	positive regulation of chromatin silencing at rDNA	0	0	0	0	0	0	0	0	0	0	0	0	0	0	0	0	0	0	0	0	0	0	0	0	0	0	0	0	0	0	0	0	0	0
GO:0043547	positive regulation of GTPase activity	1146	1349	871	688	706	380	1	0	0	0	1	0	1	1	0	0	0	1	0	1	0	0	5	5	2	4	0	0	0	0	0	0	0	0
GO:0045899	positive regulation of RNA polymerase II transcriptional preinitiation complex assembly	1	2	1	4	1	0	2	0	5	3	1	0	0	0	0	0	0	0	0	0	0	1	2	7	0	2	0	0	0	0	0	0	0	0
GO:0045944	positive regulation of transcription from RNA polymerase II promoter	10	28	2	15	16	8	6	0	3	0	2	0	0	1	0	0	0	2	0	0	0	0	4	8	3	3	0	0	0	0	0	0	0	0
GO:0045727	positive regulation of translation	31	4	13	2	27	0	192	0	195	34	169	3	79	62	68	113	84	78	160	45	199	22	206	55	130	48	24	10	2	19	94	12	94	26
GO:0071805	potassium ion transmembrane transport	152	372	150	168	96	188	165	0	174	1	231	3	64	53	70	92	56	64	141	47	129	6	134	6	160	45	8	0	5	16	70	2	104	1
GO:0006813	potassium ion transport	21	7	13	0	21	4	373	1	546	6	472	6	240	197	270	459	295	265	873	209	805	112	430	311	366	81	146	17	131	88	688	19	828	40
GO:0015450	P-P-bond-hydrolysis-driven protein transmembrane transporter activity	18	3	18	9	10	3	314	1	366	7	299	14	83	73	73	140	95	71	270	235	265	103	309	148	221	224	45	46	10	58	205	60	242	89
GO:0004659	prenyltransferase activity	101	21	122	0	30	9	357	0	308	2	171	5	115	107	111	211	131	137	139	24	115	39	348	84	245	69	46	44	130	135	411	36	259	50
GO:0030687	preribosome, large subunit precursor	55	22	63	64	69	504	10	0	5	0	0	1	3	0	0	2	0	1	0	0	0	0	6	17	1	5	0	0	0	0	0	0	0	0
GO:0044238	primary metabolic process	1	0	1	0	0	0	36	0	41	1	88	34	11	16	15	22	15	86	30	404	47	441	19	12	32	21	5	32	0	103	15	18	41	36
GO:1990077	primosome complex	27	0	18	0	22	0	580	1	533	9	605	34	146	154	152	292	196	167	551	135	585	104	605	64	398	168	85	65	91	53	594	39	423	62
GO:0010498	proteasomal protein catabolic process	0	0	0	0	2	0	57	0	25	0	6	2	47	39	45	66	50	48	0	0	4	113	8	5	47	11	60	68	34	387	83	13	41	105
GO:0000502	proteasome complex	296	123	336	65	282	42	62	4	55	0	7	2	33	27	38	56	41	50	0	1	5	113	35	61	61	59	71	59	40	410	122	13	84	136
GO:0005839	proteasome core complex	186	75	178	19	191	24	30	2	56	0	10	1	22	31	26	38	26	25	3	1	5	80	67	75	44	47	53	36	33	200	123	12	101	84
GO:0030674	protein binding, bridging	20	8	27	68	59	19	9	2	9	0	1	0	1	0	2	2	0	2	0	0	1	0	6	16	10	10	0	0	0	0	0	0	0	0
GO:0030163	protein catabolic process	199	160	430	700	141	86	545	18	658	31	803	46	329	354	338	623	437	404	598	463	747	239	711	647	470	496	190	112	110	437	717	282	669	299
GO:0043234	protein complex	61	219	92	437	55	0	0	0	2	0	0	0	1	0	0	0	0	0	0	0	0	0	1	1	4	0	0	0	0	0	0	0	0	0
GO:0006470	protein dephosphorylation	730	1386	1013	529	789	214	140	1	105	0	121	8	84	55	75	147	86	85	103	23	184	14	129	51	137	58	6	3	1	2	89	1	138	4
GO:0016579	protein deubiquitination	27	11	13	0	9	140	18	0	8	0	1	0	0	0	2	0	0	4	0	0	1	1	32	27	16	10	0	0	0	0	0	0	0	0
GO:0046983	protein dimerization activity	433	190	420	146	208	63	693	8	644	10	587	50	391	360	404	717	454	440	555	309	597	247	577	781	527	574	95	162	149	254	607	163	481	298
GO:0015035	protein disulfide oxidoreductase activity	120	448	33	281	51	279	305	2	436	6	282	60	71	80	104	141	82	111	200	473	206	86	389	169	307	145	51	62	44	103	177	40	272	108
GO:0006457	protein folding	692	1528	548	552	643	268	1543	12	1660	30	1228	118	498	485	473	773	516	549	1354	10049	1465	866	1557	1652	1161	1632	290	460	234	1032	1351	1298	1205	1488
GO:0006486	protein glycosylation	166	582	203	201	219	113	23	0	32	0	11	1	5	7	2	7	3	0	3	1	12	106	32	6	35	8	19	5	28	3	200	2	50	2
GO:0046982	protein heterodimerization activity	285	496	244	726	206	315	8	0	25	2	1	25	2	3	2	1	3	0	0	1	1	75	12	97	8	94	4	0	2	0	39	0	10	0
GO:0004673	protein histidine kinase activity	161	0	15	2	10	3	316	2	305	15	497	23	757	694	880	1390	920	1164	339	121	364	52	169	54	626	142	142	65	13	102	411	25	801	50
GO:0042803	protein homodimerization activity	38	85	25	8	26	59	187	1	96	0	85	7	29	36	43	57	32	40	63	365	70	50	125	30	112	77	27	9	11	22	74	12	85	22
GO:0070084	protein initiator methionine removal	54	66	38	45	47	19	115	2	123	2	110	5	32	34	35	53	47	37	114	121	148	65	98	1991	93	77	30	16	69	25	68	5	70	3
GO:0051205	protein insertion into membrane	26	0	19	1	7	0	309	1	384	3	162	6	60	52	78	108	71	63	174	48	188	19	378	140	305	160	58	54	37	33	190	71	426	39
GO:0004672	protein kinase activity	3380	4863	2987	4221	2410	2219	494	19	410	11	585	19	1461	1315	1399	2833	1863	1853	373	102	523	170	416	421	678	318	56	22	98	35	320	17	390	22
GO:0019901	protein kinase binding	129	75	71	672	64	41	2	0	3	0	0	0	0	1	0	0	0	1	0	0	0	0	4	4	2	1	0	0	0	0	0	0	0	0
GO:0009249	protein lipoylation	16	125	9	27	18	2	185	1	201	3	198	6	67	71	59	129	97	102	155	46	158	22	197	214	140	39	37	23	18	112	168	12	165	17
GO:0019538	protein metabolic process	76	7	43	23	42	5	655	2	561	4	448	24	285	251	277	473	375	374	459	3953	515	237	522	293	530	378	122	154	29	519	309	175	398	591
GO:0000413	protein peptidyl-prolyl isomerization	350	293	204	138	285	50	135	0	153	8	83	3	57	54	70	83	69	65	103	23	89	21	149	85	115	69	11	13	15	21	21	9	73	40
GO:0006468	protein phosphorylation	3540	4903	3178	4227	2598	2228	502	21	431	11	469	16	1459	1304	1398	2818	1850	1829	340	89	473	151	464	354	673	310	37	9	98	8	301	4	251	6
GO:0051258	protein polymerization	61	218	92	437	55	0	120	2	164	1	106	9	28	39	42	62	58	61	124	103	160	76	140	35	73	39	94	8	93	16	386	4	179	18
GO:0016485	protein processing	6	33	2	4	5	5	104	1	85	1	115	7	107	91	92	173	130	141	261	3234	256	127	85	78	134	126	41	42	5	69	97	92	181	75
GO:0042026	protein refolding	33	18	40	5	28	3	222	4	272	6	130	26	86	101	68	137	81	108	116	2035	173	103	205	322	142	301	32	107	4	257	100	566	97	529
GO:0030091	protein repair	47	86	28	206	37	203	188	1	227	3	76	3	96	99	97	164	137	95	40	14	44	14	237	364	158	75	31	10	33	62	80	18	87	28
GO:0009306	protein secretion	23	0	25	13	5	0	343	4	503	19	340	44	181	178	224	361	221	241	154	225	199	106	480	1373	521	477	139	72	18	61	611	48	773	118
GO:0004674	protein serine/threonine kinase activity	839	1803	791	922	832	953	444	18	370	9	358	20	1103	982	1069	2150	1396	1385	237	92	343	105	340	276	627	267	59	30	96	11	369	17	318	14
GO:0004722	protein serine/threonine phosphatase activity	76	331	125	27	47	32	66	0	30	0	74	1	59	39	54	90	65	62	58	16	124	4	37	6	60	27	4	1	1	0	27	0	69	0
GO:0006605	protein targeting	31	75	16	33	10	7	816	2	811	5	756	36	260	223	240	424	280	256	465	400	591	251	720	490	571	777	175	326	162	263	533	440	677	193
GO:0000042	protein targeting to Golgi	29	290	37	3	14	2	0	0	0	0	0	0	0	0	0	0	0	0	0	0	0	0	0	0	0	1	0	0	0	0	0	0	0	0
GO:0015031	protein transport	955	1340	955	1125	1108	414	1674	9	1893	34	1242	82	530	447	489	865	561	544	1281	1712	1314	697	1840	2045	1302	1337	364	555	301	560	1370	722	1666	515
GO:0043952	protein transport by the Sec complex	9	0	1	14	4	0	428	1	422	3	318	22	125	99	104	191	128	113	159	242	215	135	358	249	313	621	69	286	130	156	271	397	322	152
GO:0008565	protein transporter activity	263	118	309	37	234	48	359	3	573	12	161	32	176	157	183	315	206	186	162	351	144	183	469	495	431	400	109	91	28	162	550	165	788	105
GO:0004725	protein tyrosine phosphatase activity	152	322	359	128	170	88	65	0	63	398	105	4	27	30	17	58	30	28	143	23	165	18	55	45	61	19	4	0	0	6	36	0	53	4
GO:0008138	protein tyrosine/serine/threonine phosphatase activity	77	318	124	87	100	76	8	0	12	0	1	3	7	5	6	11	4	4	1	0	1	0	15	7	13	7	0	0	0	0	9	0	8	0
GO:0016567	protein ubiquitination	411	1035	726	393	492	446	8	0	25	0	4	0	1	0	0	2	0	2	0	2	0	0	24	49	15	14	0	0	0	0	0	0	1	0
GO:0018298	protein-chromophore linkage	56	17	33	37	48	69	252	0	289	20	4	0	45	36	104	73	57	51	0	5	5	0	376	1686	139	207	23	6	8	19	19	1	64	4
GO:0022872	protein-N(PI)-phosphohistidine-mannitol phosphotransferase system transmembrane transporter activity	0	0	0	0	2	0	0	0	0	0	21	56	2	0	0	2	3	0	6	3	12	1	2	1	7	5	0	0	0	0	0	0	0	0
GO:0008982	protein-N(PI)-phosphohistidine-sugar phosphotransferase activity	1	0	0	0	9	0	15	0	19	0	475	69	16	10	21	32	15	55	317	277	404	86	28	12	62	35	9	12	0	2	2	4	17	10
GO:0006508	proteolysis	4239	7490	4170	4184	3185	2608	5696	55	6545	185	6366	241	3079	2942	3200	5883	3966	3759	6782	3753	6933	2458	5366	5205	4701	2317	900	570	829	1933	4243	658	3807	1433
GO:0051603	proteolysis involved in cellular protein catabolic process	187	82	178	17	192	24	30	2	58	0	10	1	22	32	26	39	28	27	3	1	5	80	68	75	48	52	53	36	33	200	123	12	101	84
GO:0015992	proton transport	186	313	252	891	234	539	1076	5	1290	18	729	108	310	271	305	486	350	358	912	722	1023	539	1140	1833	690	1283	217	457	100	367	700	398	718	507
GO:0046933	proton-transporting ATP synthase activity, rotational mechanism	40	128	34	178	47	132	762	3	954	16	592	90	211	197	207	317	240	235	818	613	880	482	883	1626	462	1051	191	429	87	325	547	419	584	492
GO:0045261	proton-transporting ATP synthase complex, catalytic core F(1)	29	107	21	155	34	123	541	2	722	9	342	39	169	159	168	251	197	171	519	367	541	130	670	1405	346	751	107	313	21	179	275	366	371	345
GO:0045263	proton-transporting ATP synthase complex, coupling factor F(o)	31	8	28	25	47	1	228	1	202	5	108	15	35	28	37	75	44	52	175	145	163	43	233	344	132	419	24	131	12	146	83	53	137	149
GO:0046961	proton-transporting ATPase activity, rotational mechanism	79	148	203	373	73	83	381	2	489	6	268	22	107	104	117	160	130	105	351	227	365	174	467	813	256	532	80	232	15	109	212	306	260	238
GO:0033178	proton-transporting two-sector ATPase complex, catalytic domain	51	372	74	791	101	150	369	2	485	7	302	52	129	131	120	169	123	131	463	335	492	264	402	854	207	472	126	165	64	131	369	183	295	199
GO:0033179	proton-transporting V-type ATPase, V0 domain	65	89	108	187	60	30	3	0	22	1	157	19	5	2	3	2	3	3	103	68	118	244	5	18	8	30	22	0	24	7	207	0	64	2
GO:0033180	proton-transporting V-type ATPase, V1 domain	53	95	165	597	67	14	2	1	2	0	0	0	0	0	0	0	0	0	0	2	0	0	2	13	2	8	0	0	0	0	1	0	1	0
GO:0006782	protoporphyrinogen IX biosynthetic process	19	97	11	12	9	10	293	1	478	14	31	3	126	140	154	265	200	128	74	16	58	16	502	112	301	68	126	58	34	141	284	99	458	136
GO:0001522	pseudouridine synthesis	124	148	166	83	78	31	606	6	610	8	691	21	148	103	139	237	174	160	592	168	766	202	491	188	381	96	62	63	99	82	449	20	445	58
GO:0042558	pteridine-containing compound metabolic process	7	3	4	0	23	1	444	1	327	71	216	38	141	147	169	278	176	157	206	70	240	40	264	180	282	52	82	18	19	23	211	20	255	48
GO:0009113	purine nucleobase biosynthetic process	59	29	26	13	30	63	212	1	305	4	163	13	92	95	102	176	134	129	280	75	272	77	299	67	162	38	66	29	59	49	284	21	191	107
GO:0017076	purine nucleotide binding	12	218	14	180	24	99	92	0	174	3	79	6	80	59	66	118	100	69	165	534	163	128	103	47	121	93	15	3	35	3	69	2	18	3
GO:0006164	purine nucleotide biosynthetic process	132	106	130	73	105	35	1926	10	2152	37	1010	78	619	584	602	1144	824	721	1537	739	1572	559	2073	478	1306	361	418	186	273	260	1434	182	1293	344
GO:0030170	pyridoxal phosphate binding	807	2136	786	784	747	387	3200	13	3349	68	2023	88	1428	1381	1420	2616	1849	1465	2508	1286	2734	891	2821	925	2237	680	556	358	481	600	2011	219	2434	734
GO:0006221	pyrimidine nucleotide biosynthetic process	47	8	15	25	70	75	1282	19	1290	18	839	44	432	403	447	782	595	454	1248	527	1329	298	1310	349	817	257	263	195	189	152	1125	143	971	227
GO:0004739	pyruvate dehydrogenase (acetyl-transferring) activity	27	106	31	19	28	17	297	0	331	25	4	10	136	143	134	200	138	114	0	1	0	0	305	117	201	99	49	31	5	42	31	17	133	18
GO:0006090	pyruvate metabolic process	71	40	92	72	37	8	253	5	290	9	333	53	146	119	147	260	165	174	264	700	336	473	317	134	234	127	84	16	40	56	224	10	219	53
GO:0019164	pyruvate synthase activity	0	0	0	0	0	0	0	0	5	0	19	8	17	15	12	15	22	16	11	4	14	216	1	0	14	28	13	0	1	5	16	8	25	4
GO:0050242	pyruvate, phosphate dikinase activity	6	0	0	0	1	0	100	0	138	2	287	42	102	83	80	176	114	117	237	664	297	362	190	66	87	45	21	1	16	21	95	2	53	2
GO:0048038	quinone binding	94	83	72	69	87	65	1050	9	742	9	50	19	555	522	597	912	612	569	258	27	155	34	777	867	656	466	205	275	187	564	674	134	562	190
GO:0016857	racemase and epimerase activity, acting on carbohydrates and derivatives	15	69	27	51	34	6	233	0	223	2	259	6	108	121	110	185	143	104	227	84	261	47	247	54	184	46	54	75	40	33	230	51	200	56
GO:0004872	receptor activity	67	1	32	24	37	4	2429	28	3233	253	721	67	1173	1071	1117	2003	1258	1221	8177	2402	6174	628	1727	1600	1410	650	115	79	73	69	722	230	1286	44
GO:0000150	recombinase activity	57	19	8	1	14	3	92	1	149	4	1273	17	175	165	102	163	135	110	1475	338	1853	225	57	170	129	190	113	33	98	143	319	9	257	9
GO:0019253	reductive pentose-phosphate cycle	0	0	0	0	0	0	0	0	6	0	0	0	0	4	0	1	1	3	0	0	0	0	14	16	3	7	7	25	0	0	34	132	77	29
GO:1903959	regulation of anion transmembrane transport	106	49	142	8	108	16	0	0	0	0	0	0	0	0	0	0	0	0	0	0	0	0	0	0	0	0	0	0	0	0	0	0	0	0
GO:0008360	regulation of cell shape	29	14	9	5	99	4	2052	24	1656	17	2039	49	524	476	585	1090	774	659	1522	424	1747	228	1817	557	1324	236	267	160	63	396	1094	85	1609	158
GO:0043457	regulation of cellular respiration	0	0	0	0	3	1	0	1013	0	543	0	0	0	0	0	3	0	0	0	1	0	0	0	1	0	18	0	0	0	0	0	0	0	0
GO:0032784	regulation of DNA-templated transcription, elongation	50	59	111	878	70	18	190	0	146	0	202	19	39	51	41	100	47	54	149	231	160	68	172	132	164	222	18	15	15	34	96	31	115	30
GO:0007096	regulation of exit from mitosis	19	58	130	22	19	2	1	0	0	0	0	0	0	0	0	1	0	1	0	0	0	0	3	7	1	2	0	0	0	0	0	0	0	0
GO:0010468	regulation of gene expression	45	0	10	8	15	2	162	2	282	5	130	12	70	78	87	123	61	75	70	37	115	21	262	516	148	261	50	159	2	165	163	232	256	103
GO:0043087	regulation of GTPase activity	157	325	147	34	151	21	0	0	0	0	14	0	0	0	0	0	0	0	0	0	0	0	0	3	0	3	0	0	0	0	0	0	0	0
GO:1901407	regulation of phosphorylation of RNA polymerase II C-terminal domain	0	0	0	0	0	0	0	0	0	0	0	0	0	0	0	0	0	0	0	0	0	0	0	1	0	0	0	0	0	0	0	0	0	0
GO:0035023	regulation of Rho protein signal transduction	361	462	263	420	248	187	0	0	3	0	2	0	0	1	0	0	0	0	0	0	0	0	2	3	2	0	0	0	0	0	0	0	0	0
GO:0006357	regulation of transcription from RNA polymerase II promoter	1576	1568	1429	4755	1053	1030	10	1	4	0	14	0	0	3	1	2	2	3	0	0	1	0	9	29	1	2	0	0	0	0	0	0	0	0
GO:0000083	regulation of transcription involved in G1/S transition of mitotic cell cycle	58	14	55	11	27	3	0	0	2	0	0	0	0	0	0	0	0	1	0	0	0	0	1	0	2	0	0	0	0	0	0	0	0	0
GO:0006355	regulation of transcription, DNA-templated	2842	3405	2688	5135	1772	2128	5270	22	6157	96	8266	476	4472	4333	4764	8606	5915	5038	11728	6999	12041	2514	4418	2648	5307	3195	1194	958	657	2109	5139	851	6598	1127
GO:0006417	regulation of translation	0	0	4	10	3	2	169	1	143	5	96	12	44	38	49	77	44	39	104	203	123	147	153	187	125	363	39	50	20	35	201	125	200	54
GO:0006450	regulation of translational fidelity	229	37	205	23	221	124	38	1	39	0	33	0	6	6	7	19	16	15	17	6	32	10	32	3	27	6	22	1	17	6	152	4	80	15
GO:0019430	removal of superoxide radicals	44	114	43	228	31	36	128	0	116	1	104	12	42	36	36	55	45	25	74	109	53	39	125	120	78	38	28	13	46	41	109	4	95	20
GO:0070469	respiratory chain	667	468	847	476	771	256	501	7	649	11	7	1	251	209	237	337	208	214	0	16	0	2	473	1185	441	599	63	57	44	254	386	794	402	92
GO:0045275	respiratory chain complex III	45	17	106	8	97	36	44	0	99	2	1	0	5	2	7	9	4	5	0	6	0	1	119	256	44	100	14	11	2	14	20	77	66	13
GO:0022904	respiratory electron transport chain	250	106	387	58	280	62	374	2	537	13	40	5	141	143	163	198	139	149	111	62	56	25	387	2274	294	312	74	92	118	184	443	369	419	243
GO:0046677	response to antibiotic	134	21	120	22	174	4	139	10	130	3	407	5	93	93	113	197	124	151	261	91	466	40	103	77	118	153	17	15	20	7	105	8	111	11
GO:0009408	response to heat	33	54	59	45	38	31	269	3	295	4	187	16	176	149	165	270	204	188	299	3561	323	165	334	238	272	295	64	65	40	203	274	271	327	123
GO:0006979	response to oxidative stress	314	1199	301	734	197	500	456	3	414	12	141	19	196	183	215	312	209	183	103	83	104	42	467	871	262	208	46	14	42	113	97	25	118	36
GO:0006950	response to stress	184	508	228	444	166	358	245	3	374	8	391	45	246	227	270	426	308	284	281	2243	292	327	308	382	368	311	62	66	31	137	239	626	356	163
GO:0009636	response to toxic substance	0	0	0	0	0	0	2	13	3	94	2	0	2	3	0	2	3	0	7	2	1	0	0	2	2	1	0	0	0	0	0	0	0	0
GO:0005089	Rho guanyl-nucleotide exchange factor activity	361	462	261	420	248	187	0	0	3	0	2	0	0	1	0	0	0	0	0	0	0	0	2	3	2	0	0	0	0	0	0	0	0	0
GO:0009231	riboflavin biosynthetic process	64	232	60	357	61	47	341	35	389	6	250	17	222	214	230	393	277	205	353	95	329	70	465	623	273	71	77	50	86	82	363	22	248	77
GO:0004747	ribokinase activity	16	0	3	0	3	1	105	366	68	266	69	20	12	10	25	36	19	17	89	23	96	30	65	10	38	8	3	0	7	0	29	1	16	0
GO:0004540	ribonuclease activity	43	34	48	563	75	43	378	1	434	5	250	18	109	97	108	188	140	108	276	125	279	73	312	93	263	117	101	73	37	90	483	74	525	37
GO:0043021	ribonucleoprotein complex binding	39	14	50	58	61	499	4	0	2	0	0	0	1	0	0	1	0	0	0	0	0	0	0	2	0	1	0	0	0	0	0	0	0	0
GO:0032549	ribonucleoside binding	130	31	274	262	206	43	639	5	673	11	434	15	152	141	183	252	167	171	436	304	532	320	736	584	412	900	224	198	194	240	496	177	448	365
GO:0009156	ribonucleoside monophosphate biosynthetic process	17	58	21	107	21	64	157	1	157	3	103	4	42	32	36	57	52	47	75	58	67	31	137	45	96	82	22	141	6	42	99	18	105	35
GO:0004748	ribonucleoside-diphosphate reductase activity, thioredoxin disulfide as acceptor	38	95	39	1	23	3	567	5	812	193	439	21	146	141	145	178	172	149	179	33	131	21	644	285	558	281	113	60	117	132	479	46	410	41
GO:0004749	ribose phosphate diphosphokinase activity	20	79	24	115	27	95	167	1	172	3	139	7	45	44	40	63	58	52	132	87	151	38	133	47	107	90	25	141	22	43	133	19	120	35
GO:0000027	ribosomal large subunit assembly	12	15	5	9	1	16	76	0	100	2	69	6	12	15	11	37	16	16	30	47	48	40	72	110	47	237	9	29	2	45	46	59	107	35
GO:0042273	ribosomal large subunit biogenesis	61	68	94	61	72	511	13	0	5	1	1	1	3	0	0	1	0	1	0	0	0	0	5	15	2	10	0	0	0	0	0	0	0	0
GO:0042274	ribosomal small subunit biogenesis	7	50	6	3	13	7	183	0	157	10	231	12	34	38	32	84	44	48	184	75	189	48	113	67	114	141	18	14	2	33	47	24	102	23
GO:0005840	ribosome	902	5722	960	3002	753	730	3452	28	3731	108	3174	582	952	850	931	1529	986	1066	2765	5671	3247	4361	3192	10733	2293	12463	876	2104	1638	1971	4412	2129	3034	2367
GO:0043022	ribosome binding	81	117	65	124	49	35	409	1	383	40	398	28	123	99	113	200	150	142	338	115	411	127	416	163	277	328	86	65	86	61	385	43	327	97
GO:0042254	ribosome biogenesis	336	396	270	225	294	598	692	3	634	22	760	49	128	124	134	279	201	165	584	284	633	416	495	429	407	754	101	141	78	184	528	160	488	189
GO:0016984	ribulose-bisphosphate carboxylase activity	0	0	0	0	0	0	11	0	25	5	7	1	7	3	14	5	6	5	1	4	3	0	21	282	23	331	86	556	5	32	117	1210	356	609
GO:0003723	RNA binding	1979	2453	2136	2335	1416	1085	7189	57	7050	143	7605	683	1898	1748	1871	3202	2295	2231	6389	13372	7506	4283	6524	10476	4654	10733	1445	1931	1767	2030	6431	2102	5590	2370
GO:0001510	RNA methylation	84	30	47	7	67	16	46	1	88	1	63	2	20	20	24	24	25	32	39	7	58	12	104	10	49	11	7	1	19	2	36	5	62	5
GO:0008173	RNA methyltransferase activity	39	17	17	0	17	7	577	2	460	8	571	17	123	102	128	207	166	158	582	125	689	67	445	301	361	101	70	26	28	16	206	15	285	38
GO:0009451	RNA modification	111	142	173	74	68	28	924	7	911	9	1218	37	239	200	235	409	309	274	944	284	1172	204	750	997	596	156	107	76	165	125	696	34	699	96
GO:0090501	RNA phosphodiester bond hydrolysis	230	65	296	585	263	50	94	2	15	0	223	5	46	38	22	70	38	38	83	36	159	34	22	5	51	8	13	16	2	10	74	0	40	17
GO:0090502	RNA phosphodiester bond hydrolysis, endonucleolytic	809	161	982	55	631	31	1	0	1	0	0	0	0	0	1	0	0	0	0	0	0	0	4	0	1	1	0	0	0	0	0	0	0	0
GO:0000993	RNA polymerase II core binding	4	2	6	1	0	0	2	0	1	0	2	0	0	0	1	0	0	0	0	0	0	0	1	3	1	2	0	0	0	0	0	0	0	0
GO:0000981	RNA polymerase II transcription factor activity, sequence-specific DNA binding	1348	1352	1010	3812	785	946	0	0	2	0	0	0	1	1	0	3	1	10	0	0	0	0	1	4	8	5	1	0	0	0	0	0	0	0
GO:0006396	RNA processing	604	244	425	549	479	134	1424	12	1245	16	1534	53	411	352	384	642	514	451	1161	4685	1480	293	1260	771	912	456	249	169	138	197	1026	93	1000	186
GO:0003964	RNA-directed DNA polymerase activity	991	66	1131	28	375	30	36	1	28	1	409	15	118	130	48	96	93	383	239	56	450	42	19	22	46	18	65	39	14	16	144	14	163	21
GO:0003968	RNA-directed RNA polymerase activity	357	89	274	56	104	89	1	0	1	7	57	15	1	0	1	1	0	1	11	5087	30	431	0	11	2	246	1	0	0	0	1	0	3	0
GO:0004523	RNA-DNA hybrid ribonuclease activity	559	80	686	23	369	13	159	0	143	2	213	5	40	42	32	62	53	90	119	19	161	30	157	20	111	50	30	24	22	41	187	2	81	22
GO:0070210	Rpd3L-Expanded complex	3	3	0	0	3	0	0	0	0	0	0	0	0	0	1	0	0	0	0	0	0	0	0	0	0	0	0	0	0	0	0	0	0	0
GO:0032221	Rpd3S complex	6	0	3	0	4	2	0	0	1	0	0	0	0	0	1	1	0	0	0	0	0	0	0	1	0	0	0	0	0	0	0	0	0	0
GO:0019843	rRNA binding	148	124	166	448	96	13	2498	18	2604	68	2215	374	658	603	652	1081	690	669	1871	2944	2254	2462	2217	7718	1622	8449	534	1341	1004	1262	2039	1528	1859	1529
GO:0031167	rRNA methylation	70	8	43	50	31	15	124	1	147	4	158	4	16	15	17	44	33	29	110	32	109	12	124	29	91	20	17	3	0	1	50	0	106	9
GO:0006364	rRNA processing	310	322	379	211	339	592	1201	38	1131	34	1510	60	254	244	256	534	373	323	1157	332	1368	308	1068	462	869	360	194	140	91	147	760	59	974	163
GO:0006557	S-adenosylmethioninamine biosynthetic process	0	0	0	0	1	0	14	0	25	0	28	5	2	6	8	8	10	4	7	1	7	1	46	5	19	11	16	94	37	59	89	44	36	71
GO:0008271	secondary active sulfate transmembrane transporter activity	62	50	85	11	94	43	169	1	359	6	40	0	75	56	57	108	84	89	126	12	132	2	153	45	133	25	10	1	0	0	21	8	85	4
GO:0097264	self proteolysis	14	1	11	3	4	1	56	0	43	0	538	2	143	124	128	191	126	196	304	82	298	50	96	14	52	37	9	0	1	0	50	0	43	0
GO:0043565	sequence-specific DNA binding	416	1211	597	875	248	622	961	1	1479	14	2910	130	1163	1158	1099	2133	1459	1381	5931	1915	5648	665	1160	587	1172	580	385	253	288	539	1943	235	1756	331
GO:0009001	serine O-acetyltransferase activity	0	0	0	14	0	0	47	0	62	3	59	0	15	13	12	25	20	15	25	9	50	34	59	55	45	20	12	3	1	18	33	3	67	30
GO:0050281	serine-glyoxylate transaminase activity	0	0	0	0	0	1	8	0	19	0	2	1	12	5	9	19	16	10	0	0	0	0	20	43	7	2	7	14	0	4	32	6	21	25
GO:0004252	serine-type endopeptidase activity	579	659	489	508	383	386	1221	12	1607	42	1547	73	943	898	923	1822	1241	1128	1255	1386	1310	475	1388	994	1104	787	222	116	212	467	1103	228	870	336
GO:0008236	serine-type peptidase activity	656	941	605	479	496	341	1224	9	1365	48	976	45	955	924	994	1834	1183	1121	1663	642	1469	221	1228	665	944	548	151	106	168	272	934	235	599	254
GO:0019290	siderophore biosynthetic process	14	17	16	0	1	2	5	0	5	0	6	0	5	3	3	5	3	5	1	2	0	0	1	1	1	0	0	0	1	0	0	0	0	0
GO:0044718	siderophore transmembrane transport	10	17	15	0	3	2	0	0	0	0	0	0	0	0	0	0	0	0	0	0	0	0	0	0	0	0	0	0	0	0	0	0	0	0
GO:0015343	siderophore transmembrane transporter activity	10	17	15	0	3	2	10	0	19	0	11	8	9	7	8	14	11	11	46	375	35	89	33	14	8	11	0	0	1	0	4	0	3	0
GO:0015891	siderophore transport	2	1	5	3	12	0	70	0	86	1	15	9	33	17	45	43	35	38	54	377	46	91	119	91	97	19	0	4	0	0	7	0	8	0
GO:0016987	sigma factor activity	17	1	6	7	1	0	656	7	664	13	1279	72	682	687	667	1364	967	715	1391	2934	1548	531	637	445	583	856	109	290	20	238	479	312	569	193
GO:0004871	signal transducer activity	827	1184	536	603	393	264	701	3	741	19	1809	69	799	735	938	1540	1052	1398	1183	579	1630	222	462	2204	1193	300	234	193	47	303	939	67	1811	216
GO:0007165	signal transduction	1675	2659	1437	1526	1057	1799	1271	5	1470	37	2888	114	2233	2066	2500	4242	2884	3014	5659	1485	5229	433	998	2513	2299	554	391	246	71	393	1748	106	2892	279
GO:0023014	signal transduction by protein phosphorylation	576	660	386	276	255	1017	0	0	0	0	0	0	0	0	0	0	0	0	0	0	0	0	0	0	0	0	0	0	0	0	0	0	0	0
GO:0003697	single-stranded DNA binding	64	44	70	29	55	16	485	2	569	10	559	35	79	78	96	156	122	124	368	260	472	159	615	186	568	224	57	35	9	66	195	42	284	66
GO:0007264	small GTPase mediated signal transduction	757	1982	582	2048	507	529	26	0	27	5	14	1	14	25	14	21	12	19	7	14	0	0	37	160	26	103	1	0	10	0	10	0	5	0
GO:0015935	small ribosomal subunit	102	510	189	188	94	56	608	2	643	12	427	75	150	145	151	273	158	171	377	754	495	583	484	1319	335	1979	178	349	344	279	701	387	530	362
GO:0070181	small ribosomal subunit rRNA binding	0	1	0	7	0	1	98	0	80	8	112	6	20	29	20	50	22	20	84	25	97	27	51	17	47	23	11	5	0	5	25	13	47	12
GO:0032040	small-subunit processome	140	340	240	51	146	55	8	0	8	0	1	0	0	0	1	1	0	5	0	1	0	0	9	17	7	21	1	0	0	0	3	0	0	0
GO:0006814	sodium ion transport	75	293	59	22	65	9	259	1	917	41	470	31	43	36	44	76	55	66	998	450	882	705	595	324	107	36	11	0	1	0	64	2	55	4
GO:0015299	solute:proton antiporter activity	124	182	136	43	89	183	136	1	191	2	266	2	101	101	138	239	158	131	333	62	305	42	126	39	162	21	39	11	64	14	342	15	286	4
GO:0009432	SOS response	13	0	15	7	11	0	1294	4	1056	26	1313	38	387	355	378	699	445	420	1089	483	1149	194	1146	332	804	178	220	59	26	106	579	44	689	105
GO:0008295	spermidine biosynthetic process	20	8	22	3	11	5	103	0	81	2	92	7	64	59	63	106	74	72	144	32	100	9	130	28	89	34	37	105	60	72	180	60	119	105
GO:0005681	spliceosomal complex	155	206	207	329	158	143	10	0	9	2	0	1	1	3	0	1	0	1	0	0	0	0	10	31	6	16	0	0	1	0	0	0	0	0
GO:0030435	sporulation resulting in formation of a cellular spore	5	8	15	1	5	2	129	0	95	2	466	47	39	55	64	86	67	74	340	179	478	124	136	107	83	152	18	16	0	122	69	17	86	19
GO:2001070	starch binding	61	383	70	351	57	194	17	0	11	0	103	9	14	8	9	24	14	9	110	32	84	41	13	3	6	5	0	0	1	0	4	0	1	0
GO:0004768	stearoyl-CoA 9-desaturase activity	56	367	46	52	26	22	4	0	8	0	0	0	15	16	14	17	17	7	0	0	0	0	34	16	14	12	0	2	0	0	4	1	5	1
GO:0006694	steroid biosynthetic process	112	146	153	313	101	191	9	0	12	1	5	0	5	3	6	11	4	4	6	0	3	0	12	4	10	5	0	0	4	0	10	0	1	0
GO:0005199	structural constituent of cell wall	21	113	19	212	14	53	2	0	0	0	0	0	1	0	0	1	0	0	0	0	0	0	0	0	1	1	0	0	0	0	0	0	0	0
GO:0005200	structural constituent of cytoskeleton	48	222	76	414	60	43	12	1	20	6	0	1	0	0	1	0	1	1	0	1	0	0	8	302	5	173	0	0	0	0	0	0	0	0
GO:0003735	structural constituent of ribosome	870	5312	912	2743	656	674	3170	26	3484	98	2787	537	894	794	846	1405	905	992	2395	5329	2803	3919	2991	10298	2087	12037	835	2049	1584	1907	4117	2008	2738	2287
GO:0005198	structural molecule activity	317	108	319	117	189	53	288	5	541	52	443	153	77	73	69	113	68	85	133	3462	330	641	554	575	349	1009	71	179	14	463	259	53	378	716
GO:0022891	substrate-specific transmembrane transporter activity	637	1736	1078	1336	438	982	24	1	47	1	13	0	15	18	9	16	14	8	109	21	83	29	26	9	17	3	13	1	35	9	85	4	92	1
GO:0008177	succinate dehydrogenase (ubiquinone) activity	20	202	33	163	11	203	101	1	197	0	2	1	68	54	66	81	74	61	12	12	13	2	247	85	110	106	22	10	9	34	68	7	101	6
GO:0000104	succinate dehydrogenase activity	28	665	17	342	17	600	104	2	131	1	136	7	55	43	65	72	41	47	82	460	56	91	96	73	73	56	8	2	6	27	56	8	50	6
GO:0004775	succinate-CoA ligase (ADP-forming) activity	4	2	1	2	4	2	238	2	293	2	14	4	86	70	85	162	115	101	18	3	9	77	249	109	139	69	69	27	21	98	140	60	213	133
GO:1902358	sulfate transmembrane transport	66	50	85	12	94	43	2	0	3	1	0	0	0	0	0	0	0	0	0	0	0	0	0	0	0	0	0	0	0	0	0	0	0	0
GO:0015116	sulfate transmembrane transporter activity	65	49	85	12	94	43	182	1	361	7	43	0	88	59	75	132	92	107	127	13	138	2	153	44	130	29	10	1	0	0	21	8	85	4
GO:0008272	sulfate transport	66	50	85	12	94	43	214	1	369	7	49	0	130	82	116	191	136	135	162	13	177	5	153	45	175	54	10	1	0	0	21	8	85	4
GO:0008484	sulfuric ester hydrolase activity	23	4	17	14	22	1	765	11	1277	49	292	6	349	310	344	593	373	296	947	128	739	50	1214	1004	363	56	13	1	7	1	135	11	62	2
GO:0016783	sulfurtransferase activity	44	127	36	27	37	1	288	0	321	5	287	3	104	116	112	210	157	157	277	80	282	37	328	73	207	54	61	43	58	174	367	17	246	37
GO:0004784	superoxide dismutase activity	39	92	17	118	22	18	88	0	54	1	36	54	48	39	43	64	39	37	28	278	27	85	90	71	66	67	21	38	21	59	169	45	69	18
GO:0006801	superoxide metabolic process	39	99	19	149	22	21	64	0	55	1	38	53	48	42	42	68	40	38	29	280	31	87	78	64	63	65	21	38	21	56	155	45	68	17
GO:0016114	terpenoid biosynthetic process	18	0	11	0	0	0	831	5	672	46	736	15	197	175	203	329	243	217	670	184	756	71	702	248	478	229	128	98	29	251	410	58	435	325
GO:0046654	tetrahydrofolate biosynthetic process	6	66	22	73	7	21	232	1	238	45	91	8	51	41	57	76	60	49	121	28	121	7	190	35	164	87	24	2	4	8	75	4	69	6
GO:0035999	tetrahydrofolate interconversion	55	320	85	69	48	83	450	1	507	8	472	115	110	111	136	229	198	150	342	174	440	109	375	136	290	88	74	38	31	116	200	29	240	89
GO:0030269	tetrahydromethanopterin S-methyltransferase activity	0	0	0	0	0	0	0	0	0	0	7	15	0	0	0	0	0	0	0	0	8	1203	0	0	1	2	0	0	0	0	0	0	0	0
GO:0033014	tetrapyrrole biosynthetic process	49	80	40	24	33	36	321	3	570	12	53	4	139	156	153	306	258	166	176	50	146	87	453	147	262	62	103	64	58	166	369	36	435	81
GO:0009228	thiamine biosynthetic process	43	13	40	6	24	2	520	4	484	45	418	10	214	185	225	347	260	229	709	151	720	238	467	142	389	105	134	120	64	238	614	52	504	272
GO:0009229	thiamine diphosphate biosynthetic process	15	77	7	1	11	1	186	0	176	1	262	6	93	88	104	164	130	120	352	76	327	66	159	35	143	28	71	73	32	159	396	23	308	201
GO:0030976	thiamine pyrophosphate binding	134	236	150	104	108	172	1184	10	1294	64	853	65	592	571	564	1020	694	602	1083	825	916	378	1133	370	942	393	210	185	209	458	676	200	703	469
GO:0036459	thiol-dependent ubiquitinyl hydrolase activity	367	227	305	216	261	140	18	0	8	0	1	0	0	0	2	0	0	4	0	0	1	1	32	29	15	10	0	0	0	0	0	0	0	0
GO:0004298	threonine-type endopeptidase activity	186	75	177	16	191	22	30	2	56	0	10	1	22	31	26	38	26	25	3	1	5	80	67	75	44	47	53	36	33	200	123	12	101	84
GO:0009579	thylakoid	12	2	1	1	1	0	82	0	89	17	2	1	8	6	39	13	9	6	7	11	0	0	497	1583	18	283	1	0	0	0	0	0	1	0
GO:0042651	thylakoid membrane	12	2	1	1	1	0	81	0	91	17	2	1	8	6	38	18	10	6	1	11	0	0	520	1637	18	312	1	0	0	0	0	0	1	0
GO:0008483	transaminase activity	251	205	307	312	236	77	2526	18	2712	38	1354	105	1125	1041	1127	2105	1462	1208	1535	1088	1609	841	2280	670	1728	497	394	324	241	384	1432	135	1575	429
GO:0031564	transcription antitermination	0	0	5	0	0	0	289	0	277	1	206	20	48	75	82	118	80	67	165	224	174	85	288	257	176	339	40	51	28	77	138	40	170	49
GO:0003700	transcription factor activity, sequence-specific DNA binding	407	1242	592	874	265	735	2073	14	3190	49	4332	219	1596	1574	1764	3044	2117	1756	7503	4897	7419	1533	2100	1029	2141	1493	431	441	381	978	2060	429	2552	431
GO:0008134	transcription factor binding	10	2	3	0	1	0	248	0	419	1	310	32	630	603	592	1336	896	803	432	101	327	41	295	272	413	207	178	108	76	263	662	52	807	142
GO:0001123	transcription initiation from bacterial-type RNA polymerase promoter	1	0	0	6	0	0	133	2	236	4	107	11	62	69	78	113	55	71	66	35	108	19	195	129	129	244	39	148	2	155	149	225	223	91
GO:0006351	transcription, DNA-templated	2037	1722	2156	4163	1506	1467	5260	26	6367	85	6803	365	3773	3666	3971	6956	4847	4238	10566	11469	10896	3089	5054	4983	4811	4836	1285	1189	1030	2315	4892	1120	5757	1627
GO:0016740	transferase activity	5927	12735	6244	5276	5084	3451	30953	981	33634	1359	31137	2885	14460	13416	14877	26286	18624	16675	28577	17779	31739	10753	31820	19960	24888	10307	6142	3742	3888	5234	26535	2556	26341	5107
GO:0016746	transferase activity, transferring acyl groups	440	2729	686	758	479	289	3515	64	4088	94	1827	152	1373	1219	1463	2470	1788	1503	1803	852	1900	636	3418	1294	2516	911	425	287	124	489	1287	282	2181	352
GO:0016747	transferase activity, transferring acyl groups other than amino-acyl groups	178	351	197	283	111	153	977	42	1206	24	488	43	430	426	450	857	637	541	768	605	857	318	766	391	691	395	142	136	140	217	536	143	618	222
GO:0046912	transferase activity, transferring acyl groups, acyl groups converted into alkyl on transfer	130	1289	127	155	90	118	528	0	501	8	282	18	218	211	207	378	212	237	264	112	360	119	471	209	357	204	106	59	91	105	447	56	385	101
GO:0016765	transferase activity, transferring alkyl or aryl (other than methyl) groups	115	74	80	32	112	40	809	3	857	7	585	23	246	232	297	453	318	256	639	138	666	158	799	227	510	195	120	54	82	116	522	38	427	58
GO:0016757	transferase activity, transferring glycosyl groups	557	1323	478	316	686	308	2444	24	2102	62	3082	104	1101	1109	1041	1993	1477	1254	2618	1009	3097	712	2390	1976	1892	380	512	248	270	307	2480	139	2313	406
GO:0016758	transferase activity, transferring hexosyl groups	564	471	608	198	444	447	224	3	151	3	262	2	109	125	135	219	175	124	245	57	297	43	141	31	137	18	32	7	24	7	258	15	225	26
GO:0016772	transferase activity, transferring phosphorus-containing groups	471	777	406	310	315	1096	1354	8	1628	42	2369	125	2223	1998	2435	4303	2849	2892	5436	1759	4869	769	1289	549	2137	562	365	118	89	193	1518	79	2452	177
GO:0000041	transition metal ion transport	0	0	0	0	0	0	15	0	0	0	16	3	2	2	11	3	3	5	9	4	7	448	2	4	9	3	2	4	0	0	4	4	12	13
GO:0006412	translation	1685	5806	1863	3006	1151	852	9819	136	9941	210	8863	867	2822	2683	2745	4713	3279	3140	7294	7921	8887	6186	9344	12919	6399	15271	2535	2758	3250	3152	10777	2860	7802	3394
GO:0003746	translation elongation factor activity	133	1740	226	460	102	177	1159	2	1409	64	1089	154	436	403	375	699	476	493	1004	2124	1239	1260	1084	1453	795	2472	384	343	439	440	1292	640	1060	509
GO:0003743	translation initiation factor activity	488	736	600	1000	323	238	448	3	625	10	352	53	142	126	102	204	158	163	366	358	449	526	547	378	356	717	143	94	244	282	867	131	504	137
GO:0006414	translational elongation	121	1726	195	501	95	175	1036	2	1233	35	985	150	372	346	324	606	400	425	948	2117	1190	1168	908	1409	715	2440	341	334	399	413	1088	631	947	481
GO:0006413	translational initiation	486	738	602	1001	327	238	447	3	622	10	352	53	142	125	102	204	158	162	366	358	449	526	547	375	355	713	141	94	229	282	798	131	488	136
GO:0055085	transmembrane transport	7671	12242	8021	6798	5747	6364	4080	32	5891	118	4796	205	2593	2509	2790	4875	3476	3284	7359	1784	7909	902	4210	2650	3971	920	858	269	1567	1060	5720	295	4573	484
GO:0022857	transmembrane transporter activity	868	2080	1257	1504	699	1107	111	1	106	5	19	1	88	99	96	126	104	96	113	26	88	31	50	163	132	31	62	41	203	211	547	33	249	30
GO:0006810	transport	5015	9163	6043	6220	4437	4749	13886	125	17697	545	12683	847	7948	7445	7917	14188	9655	9026	21939	10584	21341	5369	14095	24242	11619	6017	2482	2008	1678	3182	11033	2333	13067	2124
GO:0046740	transport of virus in host, cell to cell	0	0	0	0	0	2	0	0	0	0	0	0	0	0	0	0	0	0	0	1773	0	14	0	0	0	6	0	0	0	0	0	0	0	0
GO:0005215	transporter activity	1390	3819	1781	2650	1113	1799	3663	21	4991	82	3180	268	2442	2345	2380	4617	3088	4247	4700	1811	4703	1612	3566	2525	3577	1166	924	432	531	1151	3553	359	4620	635
GO:0004803	transposase activity	170	1	105	1	60	0	326	0	469	9	3479	132	727	681	514	741	559	422	1290	372	1689	196	193	82	544	99	547	146	503	299	2329	74	1930	61
GO:0006313	transposition, DNA-mediated	170	1	108	1	61	0	513	0	594	14	3739	149	777	715	565	829	626	468	1376	482	1790	249	281	140	665	111	564	163	504	308	2403	80	2029	82
GO:0005992	trehalose biosynthetic process	58	846	43	64	39	38	2	0	14	0	18	2	90	92	90	163	115	103	20	4	22	1	37	3	18	2	21	4	48	26	117	4	105	48
GO:0006099	tricarboxylic acid cycle	271	1722	253	702	327	424	1673	15	1883	30	120	12	484	527	579	877	591	603	185	430	202	120	1788	657	1049	584	261	149	256	294	702	151	892	283
GO:0043039	tRNA aminoacylation	236	33	195	46	125	23	1025	4	1067	18	949	40	311	314	331	534	369	345	859	304	1041	220	1034	413	649	226	282	136	297	136	1229	126	781	134
GO:0006418	tRNA aminoacylation for protein translation	911	178	805	115	598	218	3955	100	3838	48	4092	141	1176	1188	1213	2037	1450	1345	3391	1188	4156	884	3802	945	2523	712	1186	302	1172	481	5098	203	3113	359
GO:0000049	tRNA binding	267	29	187	34	116	20	1971	7	2018	44	1894	109	509	508	497	897	617	555	1621	992	1942	765	1936	1338	1241	2225	432	419	453	311	1625	562	1331	467
GO:0017150	tRNA dihydrouridine synthase activity	76	85	48	11	35	7	174	0	158	23	113	4	39	36	45	43	43	42	178	33	168	22	132	97	92	22	17	5	1	8	44	2	91	1
GO:0006400	tRNA modification	142	6	136	9	79	12	783	1	891	7	992	23	175	174	199	327	235	215	769	197	880	113	865	183	513	165	106	66	95	66	607	25	564	78
GO:0009022	tRNA nucleotidyltransferase activity	1	0	0	0	0	0	81	133	62	79	27	202	17	28	19	47	28	28	6	1	14	4	41	9	57	7	16	5	18	13	79	3	41	14
GO:0008033	tRNA processing	545	216	510	65	255	67	2496	8	2734	58	2960	71	589	550	643	1063	803	653	2162	550	2638	454	2727	856	1673	607	429	321	440	324	2141	111	1936	294
GO:0000162	tryptophan biosynthetic process	77	526	61	60	79	54	543	15	529	13	217	6	176	167	185	311	226	192	295	28	290	21	633	130	388	94	92	54	42	50	250	47	336	66
GO:0006568	tryptophan metabolic process	52	523	51	58	59	48	361	14	324	1	146	8	157	151	143	240	176	165	204	20	195	15	425	86	312	75	69	25	25	39	142	31	231	46
GO:0004834	tryptophan synthase activity	28	517	39	58	41	46	230	14	203	0	116	3	84	95	78	131	111	88	161	19	144	13	264	45	172	46	54	21	33	35	115	26	125	41
GO:0009036	Type II site-specific deoxyribonuclease activity	1	0	0	0	0	0	9	0	4	0	138	0	6	7	6	4	0	0	51	23	56	3	4	416	16	6	23	15	10	1	201	1	85	1
GO:0008121	ubiquinol-cytochrome-c reductase activity	60	86	110	26	102	53	68	0	185	3	1	1	16	9	21	18	10	11	0	6	0	1	163	291	77	156	33	18	2	17	77	120	118	25
GO:0006511	ubiquitin-dependent protein catabolic process	740	671	886	469	480	213	24	1	26	0	3	0	1	7	4	4	0	8	0	0	1	26	41	69	29	40	17	5	16	14	56	2	29	1
GO:0004842	ubiquitin-protein transferase activity	405	1037	606	390	496	448	11	0	28	0	5	0	1	1	0	4	0	1	0	4	0	1	34	44	15	18	0	0	0	0	0	0	1	0
GO:0008762	UDP-N-acetylmuramate dehydrogenase activity	483	377	437	320	256	0	99	2	75	0	78	4	22	26	19	56	47	34	77	25	79	18	116	6	67	10	8	15	2	21	52	4	92	26
GO:0008763	UDP-N-acetylmuramate-L-alanine ligase activity	7	0	0	0	31	0	154	0	110	1	159	4	35	34	49	82	72	58	107	22	118	19	160	18	91	12	23	24	1	162	63	14	91	26
GO:0051082	unfolded protein binding	304	1012	342	240	301	155	977	10	1146	17	851	87	366	344	312	548	340	371	882	8427	1021	676	1131	1333	785	1198	233	326	166	840	1045	1167	908	1146
GO:0006636	unsaturated fatty acid biosynthetic process	56	367	46	52	26	22	0	0	1	0	0	0	0	0	1	0	0	0	0	0	0	0	2	0	0	2	0	0	0	0	0	0	0	0
GO:0009099	valine biosynthetic process	20	147	25	73	8	77	562	1	512	6	348	29	161	151	171	253	193	147	322	108	333	117	503	188	329	209	104	81	11	179	249	167	324	263
GO:0012506	vesicle membrane	0	0	0	0	0	0	0	0	0	0	2	1	9	6	8	6	4	5	0	0	0	319	0	2	0	7	0	0	0	0	0	0	0	0
GO:0016192	vesicle-mediated transport	905	693	965	708	889	245	28	0	23	1	6	2	2	2	2	1	0	8	0	1	1	0	29	55	10	41	0	0	0	0	3	0	1	0
GO:0019028	viral capsid	20	20	40	11	12	9	148	2	430	76	287	15	18	13	10	30	19	30	59	1635	109	99	294	246	276	370	1	0	1	1	9	0	11	0
GO:0046718	viral entry into host cell	0	0	0	1	2	0	4	0	39	28	0	0	0	1	0	0	0	33	0	0	0	0	9	2	5	6	0	0	0	0	0	0	0	0
GO:0016032	viral process	3	16	10	2	4	10	6	0	11	1	2	0	0	0	0	0	0	16	1	41	2	1	53	23	4	10	0	0	0	0	0	0	0	0
GO:0039694	viral RNA genome replication	0	23	0	7	1	13	0	0	0	7	0	2	0	0	0	0	0	0	1	4209	0	26	0	3	0	82	0	0	0	0	0	0	0	0
GO:0019012	virion	1	10	9	0	3	4	47	0	255	6	2	4	1	0	0	0	0	10	0	1578	7	15	110	152	209	288	0	0	0	0	0	0	0	0
GO:0005247	voltage-gated chloride channel activity	102	33	136	4	103	13	21	0	60	0	34	0	14	16	30	40	53	30	168	32	156	13	50	9	20	6	31	5	32	27	165	10	246	2
GO:0045493	xylan catabolic process	35	2	44	2	14	20	39	0	27	2	259	14	30	36	41	73	39	47	215	656	190	31	49	12	44	11	0	2	0	0	18	0	17	0
GO:0008270	zinc ion binding	8762	10245	8383	8020	5685	4340	5614	63	5904	156	4384	343	2556	2471	2545	4474	3084	2755	4644	2115	5313	1774	5062	3277	4054	1690	1221	717	1265	1663	4900	711	4180	1249
